# Supplementary material for: A Novel Statistical Algorithm for Gene Expression Analysis Helps Differentiate Pregnane X Receptor-Dependent and Independent Mechanisms of Toxicity
Source: PLoS One. 2010 Dec 21;5(12):e15595. doi: 10.1371/journal.pone.0015595 (PMC3006344; doi:10.1371/journal.pone.0015595)
Supplement: Data S1 — Differentially expressed genes resulting from CMP013 treatment in wild type and knockout mice. (XLS) [file pone.0015595.s001.xls]

## Sheet: Proposed method
Supplemental data Table 1: Sequences identified by the proposed method as differentially expressed in CMP013-treated wildtype and knockout mice
Probeset ID	Symbol	Entrez.Gene.Name	Wildtype	Knockout
1422604_at	UOX	urate oxidase, pseudogene	-1.3957
1417610_at	APOA5	apolipoprotein A-V	-1.4292
1419196_at	HAMP	hepcidin antimicrobial peptide	-2.17047
1419197_x_at	HAMP	hepcidin antimicrobial peptide	-2.46715
1416316_at	SLC27A2	solute carrier family 27 (fatty acid transporter), member 2	-1.33312
1424451_at	ACAA1B	acetyl-Coenzyme A acyltransferase 1B	-1.33745	-1.64217
1422603_at	RNASE4	ribonuclease, RNase A family, 4	-1.49601	1.27989
1424273_at	CYP2C70	cytochrome P450, family 2, subfamily c, polypeptide 70	-1.47501
1449123_at	ITIH3	inter-alpha (globulin) inhibitor H3	-1.54207
1448330_at	GSTM5	glutathione S-transferase mu 5	1.40858
1415840_at	ELOVL5	ELOVL family member 5, elongation of long chain fatty acids (FEN1/Elo2, SUR4/Elo3-like, yeast)	-1.98352	-1.79123
1448854_s_at	MUG1	murinoglobulin 1	-1.53387
1437211_x_at	ELOVL5	ELOVL family member 5, elongation of long chain fatty acids (FEN1/Elo2, SUR4/Elo3-like, yeast)	-1.93524	-1.76126
1416625_at	SERPING1	serpin peptidase inhibitor, clade G (C1 inhibitor), member 1	-1.31774
1417880_at	G6PC	glucose-6-phosphatase, catalytic subunit	-2.04821	-2.1598
1418697_at	INMT	indolethylamine N-methyltransferase	1.31435
1419737_a_at	LDHA	lactate dehydrogenase A	-1.75088
1422815_at	C9	complement component 9	-2.88715	-1.69863
1416468_at	ALDH1A1	aldehyde dehydrogenase 1 family, member A1	1.26477
1417651_at	CYP2C29	cytochrome P450, family 2, subfamily c, polypeptide 29	1.40902	-1.65143
1439617_s_at	PCK1	phosphoenolpyruvate carboxykinase 1 (soluble)	-1.99542
1422973_a_at	THRSP	thyroid hormone responsive (SPOT14 homolog, rat)	1.61998	-3.17181
1450970_at	GOT1	glutamic-oxaloacetic transaminase 1, soluble (aspartate aminotransferase 1)	-3.30205
1422230_s_at	CYP2A6	cytochrome P450, family 2, subfamily A, polypeptide 6	1.83462
1424973_at	CYP3A43	cytochrome P450, family 3, subfamily A, polypeptide 43	1.37912
1423418_at	FDPS	farnesyl diphosphate synthase (farnesyl pyrophosphate synthetase, dimethylallyltranstransferase, geranyltranstransferase)	1.36591
1417290_at	LRG1	leucine-rich alpha-2-glycoprotein 1	-3.9008
1423439_at	PCK1	phosphoenolpyruvate carboxykinase 1 (soluble)	-1.56066
1430896_s_at	NUDT7	nudix (nucleoside diphosphate linked moiety X)-type motif 7	-1.72251	-3.31837
1449337_at	TDO2	tryptophan 2,3-dioxygenase	-1.42305	-1.35461
1452014_a_at	IGF1	insulin-like growth factor 1 (somatomedin C)	-1.75344
1438937_x_at	ANG	angiogenin, ribonuclease, RNase A family, 5	-1.74575	1.45277
1449067_at	SLC2A2	solute carrier family 2 (facilitated glucose transporter), member 2	-1.34268
1428981_at	2810007J24RIK	RIKEN cDNA 2810007J24 gene	-1.83962	-1.32886
1418288_at	LPIN1	lipin 1	-1.69836
1428538_s_at	RARRES2	retinoic acid receptor responder (tazarotene induced) 2	-1.54511
1424744_at	SDS	serine dehydratase	-1.9917
1424576_s_at	CYP2C44	cytochrome P450, family 2, subfamily c, polypeptide 44	-2.18059
1423244_at	CYP2C68	cytochrome P450, family 2, subfamily c, polypeptide 68	-1.65052
1448185_at	HERPUD1	homocysteine-inducible, endoplasmic reticulum stress-inducible, ubiquitin-like domain member 1	-1.60692
1420531_at	HSD3B5	hydroxy-delta-5-steroid dehydrogenase, 3 beta- and steroid delta-isomerase 5	-3.90516	-21.1638
1416119_at	TXN	thioredoxin	1.41268
1424183_at	ACAT1	acetyl-Coenzyme A acetyltransferase 1	-1.54525
1427631_x_at	MUP3	major urinary protein 3	-1.41298
1417043_at	LCAT	lecithin-cholesterol acyltransferase	-1.52784
1418845_at	PROC	protein C (inactivator of coagulation factors Va and VIIIa)	-1.36205
1426351_at	HSPD1	heat shock 60kDa protein 1 (chaperonin)	1.31184
1416809_at	CYP3A4	cytochrome P450, family 3, subfamily A, polypeptide 4	1.56105
1416946_a_at	ACAA1	acetyl-Coenzyme A acyltransferase 1	-1.368	-1.61907
1452494_s_at	SLCO1B3	solute carrier organic anion transporter family, member 1B3	-1.3247
1420379_at	SLCO1A1	solute carrier organic anion transporter family, member 1a1	-1.87977	-2.25918
1423828_at	FASN	fatty acid synthase	1.56939	-2.06861
1456341_a_at	KLF9	Kruppel-like factor 9	-2.05865
1418601_at	ALDH1A7	aldehyde dehydrogenase family 1, subfamily A7	1.76688
1419816_s_at	ERRFI1	ERBB receptor feedback inhibitor 1	-1.55573
1455490_at			-2.2989
1436555_at	SLC7A2	solute carrier family 7 (cationic amino acid transporter, y+ system), member 2	-1.75152
1430307_a_at	ME1	malic enzyme 1, NADP(+)-dependent, cytosolic	1.42456	-3.29865
1428553_at	GLRX5	glutaredoxin 5	1.38026
1419318_at	SAA4	serum amyloid A4, constitutive	-2.00887
1451501_a_at	GHR	growth hormone receptor	-1.60941
1418037_at	C4BP	complement component 4 binding protein	-1.30777
1421374_a_at	FXYD1	FXYD domain containing ion transport regulator 1	-1.32534
1450060_at	PIGR	polymeric immunoglobulin receptor	-4.33492
1420088_at	NFKBIA	nuclear factor of kappa light polypeptide gene enhancer in B-cells inhibitor, alpha	-1.54394
1428393_at	NRN1	neuritin 1	-1.48045
1426516_a_at	LPIN1	lipin 1	-1.93519
1437902_s_at	RARRES2	retinoic acid receptor responder (tazarotene induced) 2	-1.61915
1420420_at	HAO1	hydroxyacid oxidase (glycolate oxidase) 1	-1.83607	-1.34297
1435888_at	EGFR	epidermal growth factor receptor (erythroblastic leukemia viral (v-erb-b) oncogene homolog, avian)	-2.45971	-1.74745
1415947_at	CREG1	cellular repressor of E1A-stimulated genes 1	1.59356
1424352_at	CYP4A22	cytochrome P450, family 4, subfamily A, polypeptide 22	1.42039	-2.07225
1428163_at	SAR1B	SAR1 homolog B (S. cerevisiae)	1.29674
1417071_s_at	CYP4V2	cytochrome P450, family 4, subfamily V, polypeptide 2	-2.15994
1428012_at	C8A	complement component 8, alpha polypeptide	-1.60362
1428145_at	ACAA2	acetyl-Coenzyme A acyltransferase 2	-1.31833
1420722_at	ELOVL3	elongation of very long chain fatty acids (FEN1/Elo2, SUR4/Elo3, yeast)-like 3	-4.73537	-11.4787
1426955_at	COL18A1	collagen, type XVIII, alpha 1	-1.75806
1428708_x_at	PTMS	parathymosin	-1.54049	-1.4132
1417314_at	CFB	complement factor B	-1.43254	1.29811
1437080_s_at	PSMD11	proteasome (prosome, macropain) 26S subunit, non-ATPase, 11	1.43241
1421092_at	SERPINA12	serpin peptidase inhibitor, clade A (alpha-1 antiproteinase, antitrypsin), member 12	-7.83542	-1.80567
1438936_s_at	ANG	angiogenin, ribonuclease, RNase A family, 5	-1.76553	1.60495
1427946_s_at	DPYD	dihydropyrimidine dehydrogenase	-1.60195
1455770_at			-1.58894	-1.41788
1418858_at	AOX3	aldehyde oxidase 3	-3.10652	-1.60856
1449131_s_at	CD1D	CD1d molecule	1.52024
1418237_s_at	COL18A1	collagen, type XVIII, alpha 1	-1.55339
1437401_at	IGF1	insulin-like growth factor 1 (somatomedin C)	-2.73882
1420496_at	F12	coagulation factor XII (Hageman factor)	-1.39278
1415918_a_at	TPI1	triosephosphate isomerase 1	1.29075
1419499_at	GPAM	glycerol-3-phosphate acyltransferase, mitochondrial	1.40389	-1.75215
1423396_at	AGT	angiotensinogen (serpin peptidase inhibitor, clade A, member 8)	-1.57535	1.3157
1451695_a_at	GPX4	glutathione peroxidase 4 (phospholipid hydroperoxidase)	1.54285
1418645_at	HAL	histidine ammonia-lyase	-1.68297	-1.63389
1451361_a_at	PNPLA7	patatin-like phospholipase domain containing 7	-2.20921	-1.86559
1418976_s_at	CIDEB	cell death-inducing DFFA-like effector b	-1.29129
1434642_at	HSD17B11	hydroxysteroid (17-beta) dehydrogenase 11	-1.7486
1427393_at	F9	coagulation factor IX	-1.41255
1422438_at	EPHX1	epoxide hydrolase 1, microsomal (xenobiotic)	2.04403
1420623_x_at	HSPA8	heat shock 70kDa protein 8	1.39148	1.34048
1460639_a_at	ATOX1	ATX1 antioxidant protein 1 homolog (yeast)	1.46796
1418918_at	IGFBP1	insulin-like growth factor binding protein 1	-1.62786
1424017_a_at	HINT1	histidine triad nucleotide binding protein 1	1.34821
1427472_a_at	C8B	complement component 8, beta polypeptide	-1.94647
1418405_at	HGFAC	HGF activator	-1.46268
1427961_s_at	UGT2B10	UDP glucuronosyltransferase 2 family, polypeptide B10	1.69461
1448538_a_at	C1ORF63	chromosome 1 open reading frame 63	-1.45336
1459994_x_at	TFR2	transferrin receptor 2	-1.29864
1426223_at	TTC39C	tetratricopeptide repeat domain 39C	-2.04065	-2.15771
1435245_at	GLS2	glutaminase 2 (liver, mitochondrial)	-1.79668	-1.56493
1450643_s_at	ACSL1	acyl-CoA synthetase long-chain family member 1	-1.4506	-1.62031
1448465_at	NIPSNAP1	nipsnap homolog 1 (C. elegans)	-1.35772	-1.30783
1415828_a_at	SERP1	stress-associated endoplasmic reticulum protein 1	1.30136
1417765_a_at	AMY2A	amylase, alpha 2A (pancreatic)	-1.33211	1.25538
1436643_x_at	HAMP	hepcidin antimicrobial peptide	-6.57315
1418013_at	CML1	camello-like 1	-2.17269	-1.81958
1450133_at	UGT2A3	UDP glucuronosyltransferase 2 family, polypeptide A3	-1.29628
1450717_at	ANG	angiogenin, ribonuclease, RNase A family, 5	-2.20642	1.67906
1416699_at	C20ORF24	chromosome 20 open reading frame 24	1.48383
1433443_a_at	HMGCS1	3-hydroxy-3-methylglutaryl-Coenzyme A synthase 1 (soluble)	1.63991	1.17318
1428707_at	PTMS	parathymosin	-1.59222	-1.41616
1450966_at	CROT	carnitine O-octanoyltransferase	-1.54344	-1.28498
1418365_at	CTSH	cathepsin H	-1.28731
1423130_a_at	SFRS5	splicing factor, arginine/serine-rich 5	-1.37399
1416365_at	HSP90AB1	heat shock protein 90kDa alpha (cytosolic), class B member 1	1.50941
1427058_at	EIF4A1	eukaryotic translation initiation factor 4A1	1.31456
1433445_x_at	HMGCS1	3-hydroxy-3-methylglutaryl-Coenzyme A synthase 1 (soluble)	1.52075
1449034_at	KLKB1	kallikrein B, plasma (Fletcher factor) 1	-1.50304
1423968_at	UGT3A2	UDP glycosyltransferase 3 family, polypeptide A2	-1.33968
1449375_at	CES6	carboxylesterase 6	3.25263	-2.22958
1419059_at	APCS	amyloid P component, serum	1.78408	1.57329
1416383_a_at	PC	pyruvate carboxylase	-1.47826	-1.18118
1454159_a_at	IGFBP2	insulin-like growth factor binding protein 2, 36kDa	1.74317
1427459_at	CPN2	carboxypeptidase N, polypeptide 2	-1.33253
1452257_at	BDH1	3-hydroxybutyrate dehydrogenase, type 1	-1.31679
1452311_at	DMGDH	dimethylglycine dehydrogenase	-1.48724
1419100_at	SERPINA3	serpin peptidase inhibitor, clade A (alpha-1 antiproteinase, antitrypsin), member 3	-1.42939
1429399_at	RNF125	ring finger protein 125	-1.68017	-1.91275
1418901_at	CEBPB	CCAAT/enhancer binding protein (C/EBP), beta	-1.37145
1455789_x_at	HSPA8	heat shock 70kDa protein 8	1.35041	1.33342
1460339_at	PSMA4	proteasome (prosome, macropain) subunit, alpha type, 4	1.45816
1419094_at	CYP2C19	cytochrome P450, family 2, subfamily C, polypeptide 19	-1.92625	-1.4638
1416478_a_at	MDH2	malate dehydrogenase 2, NAD (mitochondrial)	1.27453
1416292_at	PRDX3	peroxiredoxin 3	1.57685
1419319_at	SAA4	serum amyloid A4, constitutive	-2.46048
1454704_at	SCARB2	scavenger receptor class B, member 2	-1.29789
1434413_at	IGF1	insulin-like growth factor 1 (somatomedin C)	-2.696
1416555_at	EI24	etoposide induced 2.4 mRNA	-1.43444
1449374_at	PIPOX	pipecolic acid oxidase	-1.50206
1435626_a_at	HERPUD1	homocysteine-inducible, endoplasmic reticulum stress-inducible, ubiquitin-like domain member 1	-1.44283
1428288_at	KLF9	Kruppel-like factor 9	-2.22357
1448442_a_at	PSMA3	proteasome (prosome, macropain) subunit, alpha type, 3	1.35236
1415948_at	CREG1	cellular repressor of E1A-stimulated genes 1	1.72061
1423844_s_at	CBS	cystathionine-beta-synthase	-1.89706	-1.29899
1452823_at	GSTK1	glutathione S-transferase kappa 1	-1.64866
1434814_x_at	GPI	glucose phosphate isomerase	1.68232
1422032_a_at	ZFAND6	zinc finger, AN1-type domain 6	-1.36056
1426037_a_at	RGS16	regulator of G-protein signaling 16	-3.4564
1451205_at	PSMB4	proteasome (prosome, macropain) subunit, beta type, 4	1.81152
1416730_at	RCL1	RNA terminal phosphate cyclase-like 1	-1.46541	-1.38977
1416021_a_at	FABP5	fatty acid binding protein 5 (psoriasis-associated)	-1.53505	-7.63184
1418172_at	HEBP1	heme binding protein 1	-1.32622
1451084_at	ETFDH	electron-transferring-flavoprotein dehydrogenase	-1.60242
1423030_at	VCP	valosin-containing protein	1.47328
1415760_s_at	ATOX1	ATX1 antioxidant protein 1 homolog (yeast)	1.64951
1424715_at	RETSAT	retinol saturase (all-trans-retinol 13,14-reductase)	-2.29507
1449368_at	DCN	decorin	-1.73484
1424683_at	FAM134B	family with sequence similarity 134, member B	-1.82734
1431833_a_at	HMGCS2	3-hydroxy-3-methylglutaryl-Coenzyme A synthase 2 (mitochondrial)	-2.28426	-1.64512
1418907_at	F5	coagulation factor V (proaccelerin, labile factor)	-1.43453
1419560_at	LIPC	lipase, hepatic	-2.03829
1435446_a_at	CHPT1	choline phosphotransferase 1	-1.33165
1434036_at	MTSS1	metastasis suppressor 1	-1.47496
1423718_at	AK3	adenylate kinase 3	-1.34008
1439443_x_at	TKT	transketolase	1.43884
1423564_a_at	PAICS	phosphoribosylaminoimidazole carboxylase, phosphoribosylaminoimidazole succinocarboxamide synthetase	-1.50509
1416319_at	ADK	adenosine kinase	-1.34056
1423523_at	AASS	aminoadipate-semialdehyde synthase	-1.47416
1448169_at	KRT18	keratin 18	1.68714	1.74832
1419814_s_at	S100A1	S100 calcium binding protein A1	-2.04067
1418438_at	FABP2	fatty acid binding protein 2, intestinal	-1.45104
1417083_at	SEC61B	Sec61 beta subunit	1.33366
1417654_at	SDC4	syndecan 4	-1.56828
1455211_a_at	TIMM13	translocase of inner mitochondrial membrane 13 homolog (yeast)	1.33094
1420647_a_at	KRT8	keratin 8	1.74055	1.71378
1435074_at	TMEM106B	transmembrane protein 106B	-1.31623
1416979_at	POMP	proteasome maturation protein	1.68323
1417374_at	TUBA4A	tubulin, alpha 4a	1.31987
1450788_at	SAA2	serum amyloid A2	-3.03999	2.53005
1435522_a_at	2310016E02RIK	RIKEN cDNA 2310016E02 gene	1.42728
1440993_at	AW111846	expressed sequence AW111846	-1.60575
1433408_a_at	MCM10	minichromosome maintenance complex component 10	-1.79123	-2.64201
1424041_s_at	C1S	complement component 1, s subcomponent	-1.58189
1425033_at	SLC17A2	solute carrier family 17 (sodium phosphate), member 2	-2.37518	-1.31318
1419075_s_at	SAA2	serum amyloid A2	-3.01297	2.25594
1416530_a_at	PNP	purine nucleoside phosphorylase	-1.46006
1417204_at	KDELR2	KDEL (Lys-Asp-Glu-Leu) endoplasmic reticulum protein retention receptor 2	1.32335
1435630_s_at	ACAT2	acetyl-Coenzyme A acetyltransferase 2	1.57636
1416607_at	C11ORF54	chromosome 11 open reading frame 54	2.15793
1447896_s_at			-2.32114
1448793_a_at	SDC4	syndecan 4	-2.03281
1422526_at	ACSL1	acyl-CoA synthetase long-chain family member 1	-1.43991	-1.79418
1416415_a_at	H2AFZ	H2A histone family, member Z	-1.30719
1448118_a_at	CTSD	cathepsin D	1.69175
1417320_at	GRPEL1	GrpE-like 1, mitochondrial (E. coli)	1.2864
1449585_at	IL1RAP	interleukin 1 receptor accessory protein	-1.81057
1435084_at	C730049O14RIK	RIKEN cDNA C730049O14 gene	-1.73557	-1.86965
1429144_at	GPCPD1	glycerophosphocholine phosphodiesterase GDE1 homolog (S. cerevisiae)	-1.47824	-1.42081
1425623_a_at	CBS	cystathionine-beta-synthase	-2.13153	-1.49136
1416050_a_at	SCARB1	scavenger receptor class B, member 1	-1.75592
1455550_x_at	SERINC3	serine incorporator 3	-1.40378	1.24241
1423565_at	PAICS	phosphoribosylaminoimidazole carboxylase, phosphoribosylaminoimidazole succinocarboxamide synthetase	-1.53101
1451782_a_at	SLC29A1	solute carrier family 29 (nucleoside transporters), member 1	-1.48264	-1.39092
1419040_at	CYP2D6	cytochrome P450, family 2, subfamily D, polypeptide 6	-1.60499
1423584_at	IGFBP7	insulin-like growth factor binding protein 7	-1.49668	-1.25335
1449081_at	CES1	carboxylesterase 1 (monocyte/macrophage serine esterase 1)	1.59426
1427960_at	UGT2B10	UDP glucuronosyltransferase 2 family, polypeptide B10	1.74075
1420997_a_at	GPI	glucose phosphate isomerase	1.82634
1451669_at	PPM1B	protein phosphatase, Mg2+/Mn2+ dependent, 1B	-1.31779
1425281_a_at	TSC22D3	TSC22 domain family, member 3	-2.85528
1425823_at	CFHR2	complement factor H-related 2	-1.62228
1415676_a_at	PSMB5	proteasome (prosome, macropain) subunit, beta type, 5	1.84071
1427370_at	AMDHD1	amidohydrolase domain containing 1	-2.29929	-1.6579
1417066_at	CABC1	chaperone, ABC1 activity of bc1 complex homolog (S. pombe)	-1.57205	-2.62219
1428296_at	POLR2L	polymerase (RNA) II (DNA directed) polypeptide L	1.33766
1439624_at	UGT2B15	UDP glucuronosyltransferase 2 family, polypeptide B15	1.65694
1424932_at	EGFR	epidermal growth factor receptor (erythroblastic leukemia viral (v-erb-b) oncogene homolog, avian)	-3.01242	-1.83497
1452584_at	C22ORF32	chromosome 22 open reading frame 32	1.46789
1438000_x_at	ZNF622	zinc finger protein 622	-1.45946
1451895_a_at	DHCR24	24-dehydrocholesterol reductase	1.84868
1416248_at	NADK	NAD kinase	1.44633
1420831_at	QSOX1	quiescin Q6 sulfhydryl oxidase 1	-1.64715
1451271_a_at	ACAT1	acetyl-Coenzyme A acetyltransferase 1	-1.62222
1423296_at	PSMD8	proteasome (prosome, macropain) 26S subunit, non-ATPase, 8	1.40013	1.26732
1429119_at	IAH1	isoamyl acetate-hydrolyzing esterase 1 homolog (S. cerevisiae)	-1.50153
1415928_a_at	MAP1LC3B	microtubule-associated protein 1 light chain 3 beta	-1.28185
1452975_at	AGXT2L1	alanine-glyoxylate aminotransferase 2-like 1	-2.99602	-2.08241
1456748_a_at	NIPSNAP1	nipsnap homolog 1 (C. elegans)	-1.3673	-1.28345
1421992_a_at	IGFBP4	insulin-like growth factor binding protein 4	-1.44709
1432181_s_at	SCO2	SCO cytochrome oxidase deficient homolog 2 (yeast)	-1.96561	-2.08672
1452671_s_at	LMAN1	lectin, mannose-binding, 1	1.36119
1417061_at	SLC40A1	solute carrier family 40 (iron-regulated transporter), member 1	-1.67726	1.34754
1433569_x_at	RAN	RAN, member RAS oncogene family	1.87361
1451452_a_at	RGS16	regulator of G-protein signaling 16	-6.41635
1417130_s_at	ANGPTL4	angiopoietin-like 4	-1.79736	-1.48899
1416418_at	GABARAPL1	GABA(A) receptor-associated protein like 1	-1.41816
1416522_a_at	C12ORF57	chromosome 12 open reading frame 57	-1.57539
1428289_at	KLF9	Kruppel-like factor 9	-2.01004
1438322_x_at	FDFT1	farnesyl-diphosphate farnesyltransferase 1	1.86211	1.34468
1423691_x_at	KRT8	keratin 8	1.62782	1.76244
1456424_s_at	PLTP	phospholipid transfer protein	-1.4535	-2.29238
1433444_at	HMGCS1	3-hydroxy-3-methylglutaryl-Coenzyme A synthase 1 (soluble)	1.51866
1426195_a_at	CST3	cystatin C	-1.41741
1417404_at	ELOVL6	ELOVL family member 6, elongation of long chain fatty acids (FEN1/Elo2, SUR4/Elo3-like, yeast)	2.72394	-2.77092
1454671_at	INSIG1	insulin induced gene 1	1.38539
1428068_at	SAMM50	sorting and assembly machinery component 50 homolog (S. cerevisiae)	1.50469
1431126_a_at	C16ORF13	chromosome 16 open reading frame 13	-1.67326	-1.36568
1417763_at	SSR1	signal sequence receptor, alpha	1.40472
1460420_a_at	EGFR	epidermal growth factor receptor (erythroblastic leukemia viral (v-erb-b) oncogene homolog, avian)	-1.99701	-1.96881
1417629_at	PRODH	proline dehydrogenase (oxidase) 1	-1.90056
1449342_at	PTPLB	protein tyrosine phosphatase-like (proline instead of catalytic arginine), member b	1.41743
1436590_at	PPP1R3B	protein phosphatase 1, regulatory (inhibitor) subunit 3B	-1.62633
1436291_a_at	DPYS	dihydropyrimidinase	-1.51834	1.29551
1434180_at	FERMT2	fermitin family homolog 2 (Drosophila)	-1.40479	-1.38421
1426581_at	PTPMT1	protein tyrosine phosphatase, mitochondrial 1	1.47659
1449818_at	ABCB4	ATP-binding cassette, sub-family B (MDR/TAP), member 4	-1.41917
1438902_a_at	HSP90AA1	heat shock protein 90kDa alpha (cytosolic), class A member 1	1.37279
1456080_a_at	SERINC3	serine incorporator 3	-1.54812
1456531_x_at	PRPF19	PRP19/PSO4 pre-mRNA processing factor 19 homolog (S. cerevisiae)	1.40875	1.34316
1449269_at	F5	coagulation factor V (proaccelerin, labile factor)	-1.5383
1420772_a_at	TSC22D3	TSC22 domain family, member 3	-2.49966
1448181_at	KLF15	Kruppel-like factor 15	-1.83924	-1.56392
1433933_s_at	SLCO2B1	solute carrier organic anion transporter family, member 2B1	-1.39375
1434892_x_at	RBBP4	retinoblastoma binding protein 4	-1.41959
1423078_a_at	SC4MOL	sterol-C4-methyl oxidase-like	1.64629	1.4581
1448166_a_at	PSMB1	proteasome (prosome, macropain) subunit, beta type, 1	1.47711
1450201_at	PROZ	protein Z, vitamin K-dependent plasma glycoprotein	-1.41948
1433984_a_at	MDH2	malate dehydrogenase 2, NAD (mitochondrial)	1.34756
1453023_at	ANKHD1	ankyrin repeat and KH domain containing 1	-2.18706	-1.23087
1448879_at	UBE2L3	ubiquitin-conjugating enzyme E2L 3	1.3025
1425117_at	ASPDH	aspartate dehydrogenase domain containing	-1.79364
1455083_at	ATP11C	ATPase, class VI, type 11C	-1.62476
1448241_at	GM2A	GM2 ganglioside activator	1.38733	-1.86434
1416308_at	UGDH	UDP-glucose dehydrogenase	2.45087	1.22636
1430985_at	C17ORF61	chromosome 17 open reading frame 61	-1.81217
1422557_s_at	MT1F	metallothionein 1F	-3.27462	2.21888
1416939_at	PPA1	pyrophosphatase (inorganic) 1	1.54574
1436363_a_at	NFIX	nuclear factor I/X (CCAAT-binding transcription factor)	-1.74494
1417056_at	PSME1	proteasome (prosome, macropain) activator subunit 1 (PA28 alpha)	1.35359
1416933_at	POR	P450 (cytochrome) oxidoreductase	2.98066	1.81625
1452767_at	RRBP1	ribosome binding protein 1 homolog 180kDa (dog)	-1.40058
1424338_at	SLC6A13	solute carrier family 6 (neurotransmitter transporter, GABA), member 13	1.36841	1.37114
1419872_at	CSF1R	colony stimulating factor 1 receptor	-1.50194
1452196_a_at	NCKAP1	NCK-associated protein 1	1.27701
1429321_at	RNF149	ring finger protein 149	1.34773
1447883_x_at	MAP1LC3A	microtubule-associated protein 1 light chain 3 alpha	-1.49896
1416978_at	FCGRT	Fc fragment of IgG, receptor, transporter, alpha	-1.51932
1418874_a_at	PSMD4	proteasome (prosome, macropain) 26S subunit, non-ATPase, 4	1.70976
1418258_s_at	DYNLL2	dynein, light chain, LC8-type 2	-1.32139
1419578_at	MBL1	mannose-binding lectin (protein A) 1	-1.38941
1452164_at	FAM134A	family with sequence similarity 134, member A	-1.46825
1419559_at	CYP4F12	cytochrome P450, family 4, subfamily F, polypeptide 12	-1.94586	-1.71613
1451681_at	RDH16	retinol dehydrogenase 16 (all-trans)	-1.79201	1.81244
1418519_at	AADAT	aminoadipate aminotransferase	-1.84675	-1.42255
1449844_at	SLCO1A1	solute carrier organic anion transporter family, member 1a1	-2.19403	-2.33223
1415831_at	PSMD2	proteasome (prosome, macropain) 26S subunit, non-ATPase, 2	1.65924
1455265_a_at	RGS16	regulator of G-protein signaling 16	-3.25762
1428256_at	TXNDC15	thioredoxin domain containing 15	-1.31229
1426146_a_at	CHPT1	choline phosphotransferase 1	-1.47236	-1.21271
1424853_s_at	CYP4A11	cytochrome P450, family 4, subfamily A, polypeptide 11	-4.88123	2.45976
1423697_at	PSMD6	proteasome (prosome, macropain) 26S subunit, non-ATPase, 6	1.43435
1448822_at	PSMB6	proteasome (prosome, macropain) subunit, beta type, 6	1.76761
1433691_at	PPP1R3C	protein phosphatase 1, regulatory (inhibitor) subunit 3C	-3.36091	-2.4469
1415695_at	PSMA1	proteasome (prosome, macropain) subunit, alpha type, 1	1.55461
1425788_a_at	ECHDC2	enoyl Coenzyme A hydratase domain containing 2	-1.42637
1416153_at	SRP54C	signal recognition particle 54C	1.25945
1451259_at	REXO2	REX2, RNA exonuclease 2 homolog (S. cerevisiae)	2.03957
1450907_at	SPCS2	signal peptidase complex subunit 2 homolog (S. cerevisiae)	1.38787
1451240_a_at	GLO1	glyoxalase I	-1.35297	-1.40808
1423489_at	MMD	monocyte to macrophage differentiation-associated	-1.81593
1415987_at	HDLBP	high density lipoprotein binding protein	1.34612
1416101_a_at	HIST1H1C	histone cluster 1, H1c	1.64598
1457263_at			-1.8591	-1.58939
1432099_a_at	PRODH2	proline dehydrogenase (oxidase) 2	-1.76398
1416609_at	C6ORF89	chromosome 6 open reading frame 89	1.55187	-1.2196
1419519_at	IGF1	insulin-like growth factor 1 (somatomedin C)	-2.42871
1430474_a_at	MTCH2	mitochondrial carrier homolog 2 (C. elegans)	1.62335
1451385_at	FAM162A	family with sequence similarity 162, member A	1.27398
1416762_at	S100A10	S100 calcium binding protein A10	1.92147
1455435_s_at	CHDH	choline dehydrogenase	1.32556
1424222_s_at	RAD23B	RAD23 homolog B (S. cerevisiae)	1.36908
1419869_s_at	HDLBP	high density lipoprotein binding protein	-1.46175
1448613_at	ECM1	extracellular matrix protein 1	-1.92044
1455897_x_at	HMGN1	high-mobility group nucleosome binding domain 1	1.35584
1427371_at	ABCA8A	ATP-binding cassette, sub-family A (ABC1), member 8a	-3.24253	-1.39455
1428622_at	DEPDC6	DEP domain containing 6	-1.43555
1426722_at	SLC38A2	solute carrier family 38, member 2	-1.63287
1418547_at	TFPI2	tissue factor pathway inhibitor 2	-1.42583	-1.56637
1450668_s_at	HSPE1	heat shock 10kDa protein 1 (chaperonin 10)	1.48501
1420515_a_at	PGLYRP2	peptidoglycan recognition protein 2	-2.59855
1451339_at	SUOX	sulfite oxidase	-1.43254
1427844_a_at	CEBPB	CCAAT/enhancer binding protein (C/EBP), beta	-1.56679
1419399_at	MTTP	microsomal triglyceride transfer protein	1.38098
1452649_at	RTN4	reticulon 4	-1.47719
1422495_a_at	HMGN1	high-mobility group nucleosome binding domain 1	1.60345
1449051_at	PPARA	peroxisome proliferator-activated receptor alpha	-1.35416
1417052_at	PSMB3	proteasome (prosome, macropain) subunit, beta type, 3	1.83712
1448128_at	CTSA	cathepsin A	-1.60001
1435036_at	ASPG	asparaginase homolog (S. cerevisiae)	-1.4088	-1.58452
1415683_at	NMT1	N-myristoyltransferase 1	1.43014
1423911_at	PPP2R5A	protein phosphatase 2, regulatory subunit B', alpha isoform	-1.26583
1435887_at	SERPINA11	serpin peptidase inhibitor, clade A (alpha-1 antiproteinase, antitrypsin), member 11	-5.9091
1455800_x_at	SAMM50	sorting and assembly machinery component 50 homolog (S. cerevisiae)	1.57813
1448206_at	PSMA2	proteasome (prosome, macropain) subunit, alpha type, 2	1.61346
1421971_a_at	MRPS34	mitochondrial ribosomal protein S34	1.35844
1454649_at	SRD5A1	steroid-5-alpha-reductase, alpha polypeptide 1 (3-oxo-5 alpha-steroid delta 4-dehydrogenase alpha 1)	-1.52535	-2.45082
1425771_at	AKR1D1	aldo-keto reductase family 1, member D1 (delta 4-3-ketosteroid-5-beta-reductase)	2.7763
1416384_a_at	COPE	coatomer protein complex, subunit epsilon	1.31458
1419812_s_at	CCDC56	coiled-coil domain containing 56	1.32004
1423488_at	MMD	monocyte to macrophage differentiation-associated	-1.82199	-1.22536
1436070_at	GLO1	glyoxalase I	-1.74597	-2.57895
1417070_at	CYP4V2	cytochrome P450, family 4, subfamily V, polypeptide 2	-2.81781
1426400_a_at	CAPNS1	calpain, small subunit 1	1.38469
1433520_at	SCAP	SREBF chaperone	-1.49777	-1.47533
1460367_at	HBP1	HMG-box transcription factor 1	-1.31074
1434510_at	PAPSS2	3'-phosphoadenosine 5'-phosphosulfate synthase 2	2.21001
1421751_a_at	PSMD14	proteasome (prosome, macropain) 26S subunit, non-ATPase, 14	1.93854
1451460_a_at	SLC22A7	solute carrier family 22 (organic anion transporter), member 7	-2.36755	-2.80233
1422031_a_at	ZFAND6	zinc finger, AN1-type domain 6	-1.48838	-1.38016
1415991_a_at	KLHDC3	kelch domain containing 3	-2.06383
1449130_at	CD1D	CD1d molecule	1.41604
1427396_a_at	CSDE1	cold shock domain containing E1, RNA-binding	1.28751
1419905_s_at	HPGD	hydroxyprostaglandin dehydrogenase 15-(NAD)	1.41577
1423299_at	TXNL1	thioredoxin-like 1	1.4527
1416022_at	FABP5	fatty acid binding protein 5 (psoriasis-associated)	-1.71486	-19.1203
1424609_a_at	CWC22	CWC22 spliceosome-associated protein homolog (S. cerevisiae)	-1.78979
1418710_at	CD59A	CD59a antigen	-1.35484
1423701_at	COASY	Coenzyme A synthase	1.40657
1451386_at	BLVRB	biliverdin reductase B (flavin reductase (NADPH))	2.59665
1416105_at	NNT	nicotinamide nucleotide transhydrogenase	-1.27706
1423803_s_at	GLTSCR2	glioma tumor suppressor candidate region gene 2	-1.39969
1427082_at	SDR42E1	short chain dehydrogenase/reductase family 42E, member 1	-2.3411	-1.48879
1422072_a_at	GSTM6	glutathione S-transferase, mu 6	2.00715	-2.07717
1450894_a_at	AP2M1	adaptor-related protein complex 2, mu 1 subunit	1.41364
1437100_x_at	PIM3	pim-3 oncogene	-1.60182
1427826_a_at	SLCO1B3	solute carrier organic anion transporter family, member 1B3	-1.56164
1451675_a_at	ALAS2	aminolevulinate, delta-, synthase 2	-2.1884	-3.51326
1424607_a_at	CWC22	CWC22 spliceosome-associated protein homolog (S. cerevisiae)	-1.85313
1450081_x_at	GPI	glucose phosphate isomerase	1.85142
1423702_at	H1F0	H1 histone family, member 0	-1.78131
1426342_at	STT3B	STT3, subunit of the oligosaccharyltransferase complex, homolog B (S. cerevisiae)	1.52606
1417001_a_at	C1ORF63	chromosome 1 open reading frame 63	-1.39169
1427035_at	SLC39A14	solute carrier family 39 (zinc transporter), member 14	-1.56471
1423090_x_at	SEC61G	Sec61 gamma subunit	1.36758
1417809_at	SLC22A18	solute carrier family 22, member 18	1.69768
1417382_at	ENTPD5	ectonucleoside triphosphate diphosphohydrolase 5	2.43022
1449905_at	CLEC4F	C-type lectin domain family 4, member F	-1.31933	-1.24023
1417311_at	CRIP2	cysteine-rich protein 2	-1.62307
1431721_a_at	PROZ	protein Z, vitamin K-dependent plasma glycoprotein	-1.46161
1440327_at	AI195470	expressed sequence AI195470	-1.5856	-1.38066
1460198_a_at	PSMB3	proteasome (prosome, macropain) subunit, beta type, 3	1.86295
1418238_at	IVD	isovaleryl Coenzyme A dehydrogenase	-1.30511	-1.3052
1416632_at	ME1	malic enzyme 1, NADP(+)-dependent, cytosolic	1.99267	-3.36444
1424461_at	DCTN2	dynactin 2 (p50)	1.38045
1454067_a_at	C11ORF54	chromosome 11 open reading frame 54	2.93838	-1.35036
1451122_at	IDI1	isopentenyl-diphosphate delta isomerase 1	1.54365	1.53537
1434037_s_at	KAT2B	K(lysine) acetyltransferase 2B	-1.35956
1420810_at	CHP	calcium binding protein P22	-1.42256
1448492_a_at	PSMD12	proteasome (prosome, macropain) 26S subunit, non-ATPase, 12	1.49389
1416138_at	ANXA7	annexin A7	1.86886	1.30043
1416240_at	PSMB7	proteasome (prosome, macropain) subunit, beta type, 7	1.76335
1429291_at	PSMD1	proteasome (prosome, macropain) 26S subunit, non-ATPase, 1	1.85156
1417771_a_at	PSMC6	proteasome (prosome, macropain) 26S subunit, ATPase, 6	1.61586
1426645_at	HSP90AA1	heat shock protein 90kDa alpha (cytosolic), class A member 1	1.70753
1451348_at	DEPDC6	DEP domain containing 6	-1.35362
1416024_x_at	CCT3	chaperonin containing TCP1, subunit 3 (gamma)	1.65276
1416271_at	PERP	PERP, TP53 apoptosis effector	-1.66218
1425742_a_at	TSC22D1	TSC22 domain family, member 1	-1.71954	-2.38667
1427202_at	C12ORF72	chromosome 12 open reading frame 72	-1.53116
1452646_at	TP53INP2	tumor protein p53 inducible nuclear protein 2	-2.40255	-1.26414
1418439_at	MRPL42	mitochondrial ribosomal protein L42	1.30044
1456393_at	NCRNA00081	non-protein coding RNA 81	-1.49834	-1.91768
1448489_at	PAFAH2	platelet-activating factor acetylhydrolase 2, 40kDa	1.58276
1423730_at	CLPTM1L	CLPTM1-like	1.55506
1436739_at	AGTR1	angiotensin II receptor, type 1	-1.79918	-1.2617
1429272_a_at	APOL3	apolipoprotein L, 3	-2.15431
1434181_at	FERMT2	fermitin family homolog 2 (Drosophila)	-1.38136	-1.65298
1452944_at	AFMID	arylformamidase	1.50448
1460436_at	NDST1	N-deacetylase/N-sulfotransferase (heparan glucosaminyl) 1	-1.46115
1452032_at	PRKAR1A	protein kinase, cAMP-dependent, regulatory, type I, alpha (tissue specific extinguisher 1)	-1.43015
1451788_at	F11	coagulation factor XI	-3.10652
1448844_at	CYB5B	cytochrome b5 type B (outer mitochondrial membrane)	1.29592	-1.60055
1428182_at	PRPSAP1	phosphoribosyl pyrophosphate synthetase-associated protein 1	1.45217
1448655_at	LRP1	low density lipoprotein receptor-related protein 1	-1.79015	-1.23307
1428988_at	ABCC3	ATP-binding cassette, sub-family C (CFTR/MRP), member 3	2.43181	1.3248
1417892_a_at	SIRT3	sirtuin (silent mating type information regulation 2 homolog) 3 (S. cerevisiae)	-1.86325	-1.24638
1460561_x_at	SEPW1	selenoprotein W, 1	-1.28293	-1.24539
1427428_at	CLEC4G	C-type lectin domain family 4, member G	-1.53516
1423746_at	TXNDC5	thioredoxin domain containing 5 (endoplasmic reticulum)	1.29112
1448178_a_at	CCT3	chaperonin containing TCP1, subunit 3 (gamma)	1.66989
1449139_at	OSTC	oligosaccharyltransferase complex subunit	1.80036
1439432_x_at	MORF4L2	mortality factor 4 like 2	1.33784	1.3342
1435838_at	AGXT2	alanine-glyoxylate aminotransferase 2	-1.27001
1428314_at	PCNP	PEST proteolytic signal containing nuclear protein	-1.51663
1426611_at	PSMC2	proteasome (prosome, macropain) 26S subunit, ATPase, 2	1.55778
1456193_x_at	GPX4	glutathione peroxidase 4 (phospholipid hydroperoxidase)	1.42381
1448130_at	FDFT1	farnesyl-diphosphate farnesyltransferase 1	2.49782
1426974_at	OS9	osteosarcoma amplified 9, endoplasmic reticulum lectin	-1.34551
1427482_a_at	CA8	carbonic anhydrase VIII	-1.76163	1.18535
1423153_x_at	CFH	complement factor H	-1.55022
1427442_a_at	APP	amyloid beta (A4) precursor protein	-1.4565
1417011_at	SDC2	syndecan 2	-1.5589
1435232_x_at	MRPL15	mitochondrial ribosomal protein L15	1.44907
1448545_at	SDC2	syndecan 2	-1.47386
1452519_a_at	ZFP36	zinc finger protein 36, C3H type, homolog (mouse)	-1.44904
1448830_at	DUSP1	dual specificity phosphatase 1	-2.40388
1428832_at	C16ORF59	chromosome 16 open reading frame 59	-2.15668	-1.44627
1433836_a_at	C10ORF10	chromosome 10 open reading frame 10	-2.38003	-3.19561
1417968_a_at	MBD1	methyl-CpG binding domain protein 1	-1.74294	-1.36159
1427474_s_at	GSTM3	glutathione S-transferase, mu 3	3.70399
1448853_at	SYNJ2BP	synaptojanin 2 binding protein	-1.33043
1433546_at	GNS	glucosamine (N-acetyl)-6-sulfatase	-1.49974
1460409_at	CPT1A	carnitine palmitoyltransferase 1A (liver)	-1.33856
1419436_at	CFHR1	complement factor H-related 1	-1.4192
1415943_at	SDC1	syndecan 1	1.31415	1.53357
1421969_a_at	FAAH	fatty acid amide hydrolase	-1.39548
1428666_at	NARS	asparaginyl-tRNA synthetase	1.35345
1423693_at	CELA1	chymotrypsin-like elastase family, member 1	-2.76409	-2.16743
1435370_a_at	CES1	carboxylesterase 1 (monocyte/macrophage serine esterase 1)	1.63352
1425859_a_at	PSMD4	proteasome (prosome, macropain) 26S subunit, non-ATPase, 4	1.62261
1450007_at	CHP	calcium binding protein P22	-1.45417
1434442_at	STBD1	starch binding domain 1	1.48307
1420832_at	QSOX1	quiescin Q6 sulfhydryl oxidase 1	-1.90115
1448769_at	SLC35B1	solute carrier family 35, member B1	1.2843
1442537_at			-2.95813	-3.23876
1428894_at	RP3-402G11.5	selenoprotein O	-1.35397	-1.60581
1451316_a_at	PICALM	phosphatidylinositol binding clathrin assembly protein	1.48763
1437423_a_at	SRA1	steroid receptor RNA activator 1	-1.26489
1452956_a_at	IFI27	interferon, alpha-inducible protein 27	1.34214
1434367_s_at	NUTF2	nuclear transport factor 2	1.30351
1421871_at	SH3BGRL	SH3 domain binding glutamic acid-rich protein like	-1.4671
1448426_at	SARDH	sarcosine dehydrogenase	-1.51302
1419244_a_at	RAB14	RAB14, member RAS oncogene family	-1.28021
1450187_a_at	GALT	galactose-1-phosphate uridylyltransferase	-1.46809	-1.82444
1416823_a_at	OSBPL1A	oxysterol binding protein-like 1A	-1.37994
1417573_at	MMADHC	methylmalonic aciduria (cobalamin deficiency) cblD type, with homocystinuria	1.34273
1436039_at	CMAH	cytidine monophosphate-N-acetylneuraminic acid hydroxylase (CMP-N-acetylneuraminate monooxygenase) pseudogene	-1.87623	-1.6551
1451175_at	SPCS3	signal peptidase complex subunit 3 homolog (S. cerevisiae)	1.30025
1423082_at	DERL1	Der1-like domain family, member 1	1.33866
1416191_at	SEC61A1	Sec61 alpha 1 subunit (S. cerevisiae)	1.36595
1448391_at	RAB9A	RAB9A, member RAS oncogene family	-1.2714
1416386_a_at	M6PR	mannose-6-phosphate receptor (cation dependent)	1.32545
1434356_a_at	PSMA5	proteasome (prosome, macropain) subunit, alpha type, 5	1.52087
1421258_a_at	PKLR	pyruvate kinase, liver and RBC	-1.48367	-2.24398
1416005_at	PSMC1	proteasome (prosome, macropain) 26S subunit, ATPase, 1	1.48973
1450876_at	CFH	complement factor H	-1.5953
1449465_at	RELN	reelin	-1.8442	-1.33662
1453234_at	1300002K09RIK	RIKEN cDNA 1300002K09 gene	-1.45267
1426823_s_at	PSME4	proteasome (prosome, macropain) activator subunit 4	1.46397
1452058_a_at	RNF11	ring finger protein 11	1.33755
1417785_at	PLA1A	phospholipase A1 member A	-1.50733
1415993_at	SQLE	squalene epoxidase	1.94528	1.24238
1416411_at	GSTM1	glutathione S-transferase mu 1	5.1843
1449983_a_at	NQO2	NAD(P)H dehydrogenase, quinone 2	1.40993	-1.32104
1416282_at	PSMC3	proteasome (prosome, macropain) 26S subunit, ATPase, 3	1.67261
1433816_at	MCART1	mitochondrial carrier triple repeat 1	-1.47661
1425365_a_at	CYP2D13	cytochrome P450, family 2, subfamily d, polypeptide 13	-1.60883	-1.2368
1450623_at	GNB2	guanine nucleotide binding protein (G protein), beta polypeptide 2	-1.39212
1448670_at	UBE2E3	ubiquitin-conjugating enzyme E2E 3 (UBC4/5 homolog, yeast)	-1.30144
1416203_at	AQP1	aquaporin 1 (Colton blood group)	-1.46236
1433837_at	C10ORF10	chromosome 10 open reading frame 10	-1.86317	-4.78293
1433488_x_at	GNS	glucosamine (N-acetyl)-6-sulfatase	-1.86941
1427963_s_at	RDH16	retinol dehydrogenase 16 (all-trans)	-2.25512
1427981_a_at	CSAD	cysteine sulfinic acid decarboxylase	1.81873
1438957_x_at	CDS2	CDP-diacylglycerol synthase (phosphatidate cytidylyltransferase) 2	1.49953
1415839_a_at	NPM1	nucleophosmin 1	-1.35213
1460216_at	ACADS	acyl-Coenzyme A dehydrogenase, C-2 to C-3 short chain	-1.41142	-1.42734
1424735_at	SLC25A25	solute carrier family 25 (mitochondrial carrier; phosphate carrier), member 25	-2.18795
1416213_x_at	SURF4	surfeit 4	1.42432
1428877_at	SRP72	signal recognition particle 72kDa	1.31333
1421116_a_at	RTN4	reticulon 4	-1.53821
1424147_at	AHSA1	AHA1, activator of heat shock 90kDa protein ATPase homolog 1 (yeast)	1.507	1.41845
1433595_at	SLC35D1	solute carrier family 35 (UDP-glucuronic acid/UDP-N-acetylgalactosamine dual transporter), member D1	1.38738
1448778_at	SFRS4	splicing factor, arginine/serine-rich 4	-1.39995
1416109_at	FUCA1	fucosidase, alpha-L- 1, tissue	-1.41584
1440899_at	FMO5	flavin containing monooxygenase 5	-1.4785
1416051_at	C2	complement component 2	2.02178
1451083_s_at	AARS	alanyl-tRNA synthetase	1.33298
1460171_at	COPS5	COP9 constitutive photomorphogenic homolog subunit 5 (Arabidopsis)	1.62773
1436797_a_at	SURF4	surfeit 4	1.33751
1448566_at	SLC40A1	solute carrier family 40 (iron-regulated transporter), member 1	-1.81497	1.31173
1417480_at	FBXO9	F-box protein 9	-1.4716
1438169_a_at	FRMD4B	FERM domain containing 4B	-1.53125
1451683_x_at	HLA-C	major histocompatibility complex, class I, C	-1.31791
1419687_at	MACROD1	MACRO domain containing 1	-2.16456	-1.36661
1450646_at	CYP51A1	cytochrome P450, family 51, subfamily A, polypeptide 1	1.55066	1.6996
1416059_at	SEC23B	Sec23 homolog B (S. cerevisiae)	1.33478
1433446_at	HMGCS1	3-hydroxy-3-methylglutaryl-Coenzyme A synthase 1 (soluble)	3.95391
1432436_a_at	AK3	adenylate kinase 3	-1.74383	-1.39182
1426485_at	UBXN4	UBX domain protein 4	2.14727
1424700_at	TMEM38B	transmembrane protein 38B	-1.94716
1428106_at	KIAA0664	KIAA0664	-1.23584	-1.34909
1437378_x_at	SCARB1	scavenger receptor class B, member 1	-1.8338
1428384_at	C9ORF150	chromosome 9 open reading frame 150	-1.97418
1419839_x_at	PRPF19	PRP19/PSO4 pre-mRNA processing factor 19 homolog (S. cerevisiae)	1.72243
1424408_at	LIMS2	LIM and senescent cell antigen-like domains 2	-1.74544
1416328_a_at	ATP6V0E1	ATPase, H+ transporting, lysosomal 9kDa, V0 subunit e1	1.50942	1.23828
1452583_s_at	GALM	galactose mutarotase (aldose 1-epimerase)	-1.43207
1448262_at	PSMB2	proteasome (prosome, macropain) subunit, beta type, 2	1.87356
1428614_at	LDHD	lactate dehydrogenase D	1.78706
1439675_at	PPARA	peroxisome proliferator-activated receptor alpha	-1.39932
1454971_x_at	TSC22D1	TSC22 domain family, member 1	-1.6699	-2.11447
1428613_at	LDHD	lactate dehydrogenase D	1.81729
1445897_s_at	IFI35	interferon-induced protein 35	1.41521
1417186_at	UBE2K	ubiquitin-conjugating enzyme E2K (UBC1 homolog, yeast)	1.70924
1448990_a_at	MYO1B	myosin IB	-1.80466
1416405_at	BGN	biglycan	-1.42367
1424652_at	FAM176A	family with sequence similarity 176, member A	-1.5826
1423715_a_at	NEDD8	neural precursor cell expressed, developmentally down-regulated 8	1.27241
1441915_s_at	PLIN5	perilipin 5	-1.85408
1449412_at	C17ORF37	chromosome 17 open reading frame 37	1.45593
1449385_at	HSD17B6	hydroxysteroid (17-beta) dehydrogenase 6 homolog (mouse)	2.0967	-3.31775
1439259_x_at	ABHD4	abhydrolase domain containing 4	2.17308
1437715_x_at	APEX1	APEX nuclease (multifunctional DNA repair enzyme) 1	1.33797
1417611_at	TMEM37	transmembrane protein 37	1.44625
1426030_a_at	APEH	N-acylaminoacyl-peptide hydrolase	-1.34791
1436033_at	KIAA1370	KIAA1370	-1.50858	-1.46258
1428029_a_at	H2AFV	H2A histone family, member V	-1.38489
1446074_at	MOSC1	MOCO sulphurase C-terminal domain containing 1	-1.46903	-1.80375
1448092_x_at	SERPINA4-PS1	serine (or cysteine) peptidase inhibitor, clade A, member 4, pseudogene 1	-37.7236	-4.92801
1450494_x_at	CEACAM1	carcinoembryonic antigen-related cell adhesion molecule 1 (biliary glycoprotein)	-1.32153
1417205_at	KDELR2	KDEL (Lys-Asp-Glu-Leu) endoplasmic reticulum protein retention receptor 2	1.58645
1416345_at	TIMM8A	translocase of inner mitochondrial membrane 8 homolog A (yeast)	1.61884	1.23125
1422826_at	IGFALS	insulin-like growth factor binding protein, acid labile subunit	-2.33165
1421912_at	SLC23A1	solute carrier family 23 (nucleobase transporters), member 1	1.30031	-1.44072
1452973_at	PPM1K	protein phosphatase, Mg2+/Mn2+ dependent, 1K	-1.4002	-1.27099
1438625_s_at	CDK16	cyclin-dependent kinase 16	-1.38057
1416926_at	TP53INP1	tumor protein p53 inducible nuclear protein 1	1.36003	1.40904
1422577_at	CS	citrate synthase	1.6061	-1.49916
1451512_s_at	HIBCH	3-hydroxyisobutyryl-Coenzyme A hydrolase	1.40708
1427578_a_at	EIF6	eukaryotic translation initiation factor 6	1.35169	1.57844
1458345_s_at	COLEC11	collectin sub-family member 11	-1.57044
1418137_at	MRP63	mitochondrial ribosomal protein 63	1.46166
1452782_a_at	TXN2	thioredoxin 2	1.43105
1423067_at	CDK5RAP3	CDK5 regulatory subunit associated protein 3	1.40741
1424681_a_at	PSMA5	proteasome (prosome, macropain) subunit, alpha type, 5	2.00721
1433784_at	ZFP871	zinc finger protein 871	-1.47595
1429370_a_at	PSMD11	proteasome (prosome, macropain) 26S subunit, non-ATPase, 11	1.48875
1451277_at	ZADH2	zinc binding alcohol dehydrogenase domain containing 2	1.50234	-1.29742
1421991_a_at	IGFBP4	insulin-like growth factor binding protein 4	-1.94913	1.54947
1417936_at	CCL9	chemokine (C-C motif) ligand 9	2.90746
1416921_x_at	ALDOA	aldolase A, fructose-bisphosphate	1.57991
1449635_at	PRPF19	PRP19/PSO4 pre-mRNA processing factor 19 homolog (S. cerevisiae)	1.75422
1454747_a_at	KLHDC3	kelch domain containing 3	-1.82806
1426486_at	UBXN4	UBX domain protein 4	2.25992
1436367_at			-1.81156
1418804_at	SUCNR1	succinate receptor 1	-2.0471	-2.48934
1423448_at	RAB11B	RAB11B, member RAS oncogene family	-1.34869
1444296_a_at	SERPINA4-PS1	serine (or cysteine) peptidase inhibitor, clade A, member 4, pseudogene 1	-27.4138	-4.23911
1423645_a_at	DDX5	DEAD (Asp-Glu-Ala-Asp) box polypeptide 5	-1.39401
1418101_a_at	RTN3	reticulon 3	1.34373
1421821_at	LDLR	low density lipoprotein receptor	1.40224
1455454_at	AKR1C19	aldo-keto reductase family 1, member C19	2.7999	1.43511
1418243_at	FCN2	ficolin (collagen/fibrinogen domain containing lectin) 2 (hucolin)	-1.40126	1.27681
1451716_at	MAFB	v-maf musculoaponeurotic fibrosarcoma oncogene homolog B (avian)	-3.02628	-1.87253
1421709_a_at	FMO5	flavin containing monooxygenase 5	-1.30583
1426124_a_at	CLK1	CDC-like kinase 1	-1.42118
1416615_at	CLPP	ClpP caseinolytic peptidase, ATP-dependent, proteolytic subunit homolog (E. coli)	1.45847
1453299_a_at	PNP	purine nucleoside phosphorylase	-1.53165
1425780_a_at	TMEM167A	transmembrane protein 167A	1.70323
1449724_s_at	C19ORF53	chromosome 19 open reading frame 53	1.45245
1416566_at	STRAP	serine/threonine kinase receptor associated protein	1.42186
1416234_at	LRRC59	leucine rich repeat containing 59	1.58539
1425559_a_at	ACSM3	acyl-CoA synthetase medium-chain family member 3	-1.75279
1417384_at	ENTPD5	ectonucleoside triphosphate diphosphohydrolase 5	2.82068
1450522_a_at	H1F0	H1 histone family, member 0	-1.476
1422123_s_at	CEACAM1	carcinoembryonic antigen-related cell adhesion molecule 1 (biliary glycoprotein)	-1.4549
1448736_a_at	HPRT1	hypoxanthine phosphoribosyltransferase 1	1.37428
1432143_a_at	HBP1	HMG-box transcription factor 1	-1.35649
1419747_at	ASGR2	asialoglycoprotein receptor 2	-1.29901
1419964_s_at	HDGF	hepatoma-derived growth factor (high-mobility group protein 1-like)	1.28466
1420809_a_at	CHP	calcium binding protein P22	-1.34106
1440921_at			-2.31058
1428556_at	PIGY	phosphatidylinositol glycan anchor biosynthesis, class Y	-1.38746	-1.42349
1448005_at	SASH1	SAM and SH3 domain containing 1	-1.49219
1425519_a_at	CD74	CD74 molecule, major histocompatibility complex, class II invariant chain	-2.09077	-1.95387
1451420_at	CCDC47	coiled-coil domain containing 47	1.62049
1426662_at	CMAS	cytidine monophosphate N-acetylneuraminic acid synthetase	1.59603
1431593_a_at	TSEN34	tRNA splicing endonuclease 34 homolog (S. cerevisiae)	-1.3272
1455955_s_at	SNX17	sorting nexin 17	-1.87143
1427797_s_at	EG665955	predicted gene, EG665955	-2.36596	-2.01086
1424110_a_at	NME1	non-metastatic cells 1, protein (NM23A) expressed in	2.21202
1454745_at	ARHGAP29	Rho GTPase activating protein 29	-1.46541	-1.25526
1451871_a_at	GHR	growth hormone receptor	-2.02144	-1.57828
1436297_a_at	GRINA	glutamate receptor, ionotropic, N-methyl D-aspartate-associated protein 1 (glutamate binding)	1.41903
1417191_at	DNAJB9	DnaJ (Hsp40) homolog, subfamily B, member 9	2.36745	1.96187
1426819_at	HIPK3	homeodomain interacting protein kinase 3	-1.5347
1426876_at	PM20D1	peptidase M20 domain containing 1	-1.38192	-1.36834
1448479_at	PSMD3	proteasome (prosome, macropain) 26S subunit, non-ATPase, 3	1.82446
1434923_at	COX19	COX19 cytochrome c oxidase assembly homolog (S. cerevisiae)	1.46125
1450880_at	MRPL16	mitochondrial ribosomal protein L16	1.51681
1448306_at	NFKBIA	nuclear factor of kappa light polypeptide gene enhancer in B-cells inhibitor, alpha	-2.01022
1451651_at	VSIG4	V-set and immunoglobulin domain containing 4	-1.38716
1416570_s_at	GFM1	G elongation factor, mitochondrial 1	1.3128
1434975_x_at			-1.32979
1428130_at	LMAN1	lectin, mannose-binding, 1	1.42316
1457285_at	ZNF187	zinc finger protein 187	-1.3698
1449854_at	NR0B2	nuclear receptor subfamily 0, group B, member 2	-1.80261
1422614_s_at	BLOC1S1	biogenesis of lysosomal organelles complex-1, subunit 1	-1.43509
1438157_s_at	NFKBIA	nuclear factor of kappa light polypeptide gene enhancer in B-cells inhibitor, alpha	-1.81861
1417810_a_at	PACSIN2	protein kinase C and casein kinase substrate in neurons 2	1.3346
1455820_x_at	SCARB1	scavenger receptor class B, member 1	-2.03926
1417381_at	C1QA	complement component 1, q subcomponent, A chain	-1.37704
1420952_at	SON	SON DNA binding protein	-1.30086
1416441_at	PGCP	plasma glutamate carboxypeptidase	-1.50898
1425003_at	UROC1	urocanase domain containing 1	-1.32627
1434799_x_at	ALDOA	aldolase A, fructose-bisphosphate	1.9316
1456037_x_at	PREB	prolactin regulatory element binding	1.49505
1416721_s_at	SFRS6	splicing factor, arginine/serine-rich 6	-1.4495
1426972_at	SEC24D	SEC24 family, member D (S. cerevisiae)	1.42793
1424584_a_at	RANBP10	RAN binding protein 10	-1.76538
1416665_at	COQ7	coenzyme Q7 homolog, ubiquinone (yeast)	1.35825
1441281_s_at	NINJ1	ninjurin 1	-1.33739
1419263_a_at	ADRM1	adhesion regulating molecule 1	1.88815
1425627_x_at	GSTM5	glutathione S-transferase mu 5	2.04339
1415860_at	KPNA2	karyopherin alpha 2 (RAG cohort 1, importin alpha 1)	1.32792
1416502_a_at	PREB	prolactin regulatory element binding	1.33982
1452659_at	DEK	DEK oncogene	-1.29122
1429328_at	NSFL1C	NSFL1 (p97) cofactor (p47)	1.58072
1441380_at	TTC39C	tetratricopeptide repeat domain 39C	-4.08659	-4.15566
1456960_at			-2.12328
1418695_a_at	KCMF1	potassium channel modulatory factor 1	1.40314
1424835_at	GSTM4	glutathione S-transferase mu 4	4.12803	-1.59951
1435691_at	AGPHD1	aminoglycoside phosphotransferase domain containing 1	-2.40691
1434578_x_at	RAN	RAN, member RAS oncogene family	1.72902
1425506_at	MYLK	myosin light chain kinase	-1.49084
1423695_at	EDEM2	ER degradation enhancer, mannosidase alpha-like 2	1.31463
1417403_at	ELOVL6	ELOVL family member 6, elongation of long chain fatty acids (FEN1/Elo2, SUR4/Elo3-like, yeast)	3.24607	-2.84657
1416049_at	GLDC	glycine dehydrogenase (decarboxylating)	1.50231	-2.33245
1416470_a_at	RPN1	ribophorin I	1.32582
1448786_at	PLBD1	phospholipase B domain containing 1	-1.59265
1448380_at	LGALS3BP	lectin, galactoside-binding, soluble, 3 binding protein	1.72773
1425538_x_at	CEACAM1	carcinoembryonic antigen-related cell adhesion molecule 1 (biliary glycoprotein)	-2.17405
1430527_a_at	RNF167	ring finger protein 167	-1.63081
1436109_at	AI317395	expressed sequence AI317395	-1.70317	-1.31863
1424962_at	TM4SF4	transmembrane 4 L six family member 4	-1.84414	2.46512
1434005_at	RBMS1	RNA binding motif, single stranded interacting protein 1	-1.3937
1460707_at	PTP4A2	protein tyrosine phosphatase type IVA, member 2	-1.38283
1416368_at	GSTA4	glutathione S-transferase alpha 4	4.47508	-1.26889
1437662_at	ACSM5	acyl-CoA synthetase medium-chain family member 5	-1.63851
1451370_at	CCDC107	coiled-coil domain containing 107	-1.44086
1436809_a_at	SPIN1	spindlin 1	-1.46201
1425525_a_at	P2RX4	purinergic receptor P2X, ligand-gated ion channel, 4	1.7331
1436934_s_at	ACO2	aconitase 2, mitochondrial	1.51876
1455045_at	SRR	serine racemase	1.42745
1416291_at	PSMC4	proteasome (prosome, macropain) 26S subunit, ATPase, 4	2.06641
1450725_s_at	CA14	carbonic anhydrase XIV	-8.25393
1435462_at	PLCXD2	phosphatidylinositol-specific phospholipase C, X domain containing 2	-1.43879	-1.47895
1423447_at	CLPX	ClpX caseinolytic peptidase X homolog (E. coli)	-1.90884	-1.98749
1436337_at	C7ORF23	chromosome 7 open reading frame 23	1.41719
1416188_at	GM2A	GM2 ganglioside activator	1.56104	-1.83874
1428213_at	NSMCE4A	non-SMC element 4 homolog A (S. cerevisiae)	-1.40732
1460196_at	CBR1	carbonyl reductase 1	2.59869
1417423_at	GRINA	glutamate receptor, ionotropic, N-methyl D-aspartate-associated protein 1 (glutamate binding)	1.54009
1423642_at	TUBB2C	tubulin, beta 2C	2.02743
1425189_a_at	MRPL15	mitochondrial ribosomal protein L15	1.39809
1418048_at	KIAA1143	KIAA1143	-1.32156
1417916_a_at	FXC1	fracture callus 1 homolog (rat)	1.7651
1434185_at	ACACA	acetyl-Coenzyme A carboxylase alpha	1.48805	-1.38095
1434216_a_at	NUDT19	nudix (nucleoside diphosphate linked moiety X)-type motif 19	1.25411
1423567_a_at	PSMA7	proteasome (prosome, macropain) subunit, alpha type, 7	2.20711	1.23465
1415996_at	TXNIP	thioredoxin interacting protein	-1.80554
1454898_s_at	IAH1	isoamyl acetate-hydrolyzing esterase 1 homolog (S. cerevisiae)	-1.49584
1423120_at	IDE	insulin-degrading enzyme	1.75711
1418536_at	HLA-B	major histocompatibility complex, class I, B	-1.94462
1428859_at	PAOX	polyamine oxidase (exo-N4-amino)	1.49745	-1.62669
1425676_a_at	ELOVL1	elongation of very long chain fatty acids (FEN1/Elo2, SUR4/Elo3, yeast)-like 1	1.98756	-1.42036
1424245_at	CES2	carboxylesterase 2	2.64707	-4.53802
1422715_s_at	ACP1	acid phosphatase 1, soluble	1.52614	1.24826
1451226_at	PEX6	peroxisomal biogenesis factor 6	-1.39402
1425668_a_at	ST3GAL4	ST3 beta-galactoside alpha-2,3-sialyltransferase 4	-1.40903
1436019_a_at	TRAPPC1	trafficking protein particle complex 1	1.38552
1450965_at	TEX261	testis expressed 261	1.29475
1434019_at	PDAP1	PDGFA associated protein 1	1.33493
1416372_at	PTDSS1	phosphatidylserine synthase 1	-1.33893
1421088_at	GPC4	glypican 4	-1.62236
1437277_x_at	TGM2	transglutaminase 2 (C polypeptide, protein-glutamine-gamma-glutamyltransferase)	1.6459	1.45514
1418112_at	MRPL10	mitochondrial ribosomal protein L10	1.44958	-1.22926
1416181_at	MESDC2	mesoderm development candidate 2	1.37777
1429093_at	DDI2	DDI1, DNA-damage inducible 1, homolog 2 (S. cerevisiae)	-1.27353
1415740_at	PSMC5	proteasome (prosome, macropain) 26S subunit, ATPase, 5	1.42709
1454738_x_at	PEX6	peroxisomal biogenesis factor 6	-1.35866
1457664_x_at	C2	complement component 2	2.05928
1448136_at	ENPP2	ectonucleotide pyrophosphatase/phosphodiesterase 2	-1.51985	1.75394
1431997_at	3000002C10RIK	glyceraldehyde-3-phosphate dehydrogenase pseudogene	1.42763
1433604_x_at	ALDOA	aldolase A, fructose-bisphosphate	1.45477
1452156_a_at	NISCH	nischarin	1.2975
1424781_at	REEP3	receptor accessory protein 3	-1.50051
1416367_at	C7ORF55	chromosome 7 open reading frame 55	-1.79582
1417012_at	SDC2	syndecan 2	-1.47437
1426394_at	EIF3J	eukaryotic translation initiation factor 3, subunit J	1.39147
1435509_x_at	CDK2AP1	cyclin-dependent kinase 2 associated protein 1	1.36241
1435989_x_at	KRT8	keratin 8	1.56404	1.38349
1438980_x_at	PM20D1	peptidase M20 domain containing 1	-1.48917	-1.2954
1435140_at	IDE	insulin-degrading enzyme	1.58062
1417815_a_at	SERINC3	serine incorporator 3	-1.46729	1.43322
1418445_at	SLC16A2	solute carrier family 16, member 2 (monocarboxylic acid transporter 8)	-1.71675	-1.30705
1451759_at	MASP2	mannan-binding lectin serine peptidase 2	-1.35097
1416608_a_at	C6ORF89	chromosome 6 open reading frame 89	1.64949	-1.30948
1424421_at	FLAD1	FAD1 flavin adenine dinucleotide synthetase homolog (S. cerevisiae)	1.28667
1424235_at	ORMDL2	ORM1-like 2 (S. cerevisiae)	-1.43294
1427032_at	HERC4	hect domain and RLD 4	-1.35682
1438178_x_at	ATAD3A	ATPase family, AAA domain containing 3A	1.61777
1417883_at	GSTT2	glutathione S-transferase theta 2	1.34177
1415816_at	CCT7	chaperonin containing TCP1, subunit 7 (eta)	1.65513
1415826_at	ATP6V1H	ATPase, H+ transporting, lysosomal 50/57kDa, V1 subunit H	1.4163
1448619_at	DHCR7	7-dehydrocholesterol reductase	1.69199
1435477_s_at	FCGR2B	Fc fragment of IgG, low affinity IIb, receptor (CD32)	-1.36527
1452735_at	PCNP	PEST proteolytic signal containing nuclear protein	-1.34682
1423493_a_at	NFIX	nuclear factor I/X (CCAAT-binding transcription factor)	-1.93348
1436364_x_at	NFIX	nuclear factor I/X (CCAAT-binding transcription factor)	-1.77368
1421812_at	TAPBP	TAP binding protein (tapasin)	1.35785
1434971_x_at	MRPL15	mitochondrial ribosomal protein L15	1.46383
1421983_s_at	HNF4A	hepatocyte nuclear factor 4, alpha	-1.46038
1451760_s_at	KIAA1919	KIAA1919	-1.67368	-1.28161
1454757_s_at	IFI27	interferon, alpha-inducible protein 27	1.74757
1451562_at	A2LD1	AIG2-like domain 1	-1.68594	-1.23248
1423568_at	PSMA7	proteasome (prosome, macropain) subunit, alpha type, 7	2.41752	1.2475
1441912_x_at	C2	complement component 2	2.13644
1424238_at	SIRT7	sirtuin (silent mating type information regulation 2 homolog) 7 (S. cerevisiae)	-1.46561	-1.34006
1427879_at	C2ORF24	chromosome 2 open reading frame 24	-1.57455
1451179_a_at	QKI	quaking homolog, KH domain RNA binding (mouse)	-1.25165
1428129_at	LMAN1	lectin, mannose-binding, 1	1.41987
1431701_a_at	PDZK1	PDZ domain containing 1	1.59148
1428651_at	KLHL24	kelch-like 24 (Drosophila)	-1.27699	-1.72232
1455958_s_at	PPTC7	PTC7 protein phosphatase homolog (S. cerevisiae)	-1.49581
1440179_x_at	RNF217	ring finger protein 217	-1.86126
1437380_x_at	PGD	phosphogluconate dehydrogenase	1.88173	-1.36137
1429550_at	ENTPD8	ectonucleoside triphosphate diphosphohydrolase 8	-1.41044
1418152_at	HMGN5	high-mobility group nucleosome binding domain 5	-1.42913
1418084_at	NRP1	neuropilin 1	-2.09682	-1.4023
1450720_at	ACP1	acid phosphatase 1, soluble	1.38767	1.27531
1418672_at	AKR1C13	aldo-keto reductase family 1, member C13	1.3213
1419510_at	ES22	esterase 22	-1.32724	-2.04462
1450667_a_at	CS	citrate synthase	1.56101
1456642_x_at	S100A10	S100 calcium binding protein A10	1.57544
1438206_a_at	SYS1	SYS1 Golgi-localized integral membrane protein homolog (S. cerevisiae)	1.29176
1450505_a_at	FAM134B	family with sequence similarity 134, member B	-1.96458
1449209_a_at	RDH11	retinol dehydrogenase 11 (all-trans/9-cis/11-cis)	1.4865	-1.58616
1436771_x_at	PGD	phosphogluconate dehydrogenase	1.9045	-1.32747
1448825_at	PDK2	pyruvate dehydrogenase kinase, isozyme 2	-1.43008	-1.53903
1452272_a_at	GFER	growth factor, augmenter of liver regeneration	1.34934
1451450_at	C20ORF108	chromosome 20 open reading frame 108	-2.69623
1428942_at	MT1E	metallothionein 1E	-2.78818	2.52567
1424078_s_at	PEX6	peroxisomal biogenesis factor 6	-1.50666
1449118_at	DBT	dihydrolipoamide branched chain transacylase E2	-1.38423
1434879_at	CDC34	cell division cycle 34 homolog (S. cerevisiae)	1.93388
1428544_at	C7ORF42	chromosome 7 open reading frame 42	1.67959
1425539_a_at	RTN3	reticulon 3	1.62741
1453140_at	ZFP871	zinc finger protein 871	-1.43367
1450109_s_at	ABCC2	ATP-binding cassette, sub-family C (CFTR/MRP), member 2	1.92685
1457791_at	B830008H07RIK	RIKEN cDNA B830008H07 gene	-1.63497	-1.36339
1450869_at	FGF1	fibroblast growth factor 1 (acidic)	-1.57227	1.23067
1444297_at	SERPINA4-PS1	serine (or cysteine) peptidase inhibitor, clade A, member 4, pseudogene 1	-33.0919	-6.20097
1456155_x_at	FUCA1	fucosidase, alpha-L- 1, tissue	-1.3574
1427945_at	DPYD	dihydropyrimidine dehydrogenase	-1.90111
1448401_at	SMARCD2	SWI/SNF related, matrix associated, actin dependent regulator of chromatin, subfamily d, member 2	-1.34726
1424778_at	REEP3	receptor accessory protein 3	-1.39156	1.29067
1417500_a_at	TGM2	transglutaminase 2 (C polypeptide, protein-glutamine-gamma-glutamyltransferase)	1.38106	1.52135
1460172_at	C16ORF5	chromosome 16 open reading frame 5	-1.61112
1451814_a_at	HTATIP2	HIV-1 Tat interactive protein 2, 30kDa	2.88657	1.79346
1420486_at	NOL7	nucleolar protein 7, 27kDa	-1.36971
1438092_x_at	H2AFZ	H2A histone family, member Z	-1.48189
1459679_s_at	MYO1B	myosin IB	-1.84937
1437497_a_at	HSP90AA1	heat shock protein 90kDa alpha (cytosolic), class A member 1	1.90668
1420984_at	PCTP	phosphatidylcholine transfer protein	1.5468
1443822_s_at	CISD1	CDGSH iron sulfur domain 1	-1.50471	-1.56023
1422001_at	INHBC	inhibin, beta C	-1.70149
1425127_at	HSD3B1	hydroxy-delta-5-steroid dehydrogenase, 3 beta- and steroid delta-isomerase 1	-2.17765	-1.62378
1455446_x_at	ACADSB	acyl-Coenzyme A dehydrogenase, short/branched chain	-2.61644
1421212_at	ABCC6	ATP-binding cassette, sub-family C (CFTR/MRP), member 6	-1.70645
1421082_s_at	BANF1	barrier to autointegration factor 1	1.30558
1423724_at	ZWINT	ZW10 interactor	1.77098
1434283_at	LOC100044968	similar to modulator recognition factor 2	-1.55562
1448400_a_at	SMARCD2	SWI/SNF related, matrix associated, actin dependent regulator of chromatin, subfamily d, member 2	-1.35667
1419423_at	STAB2	stabilin 2	-1.55563
1421259_at	PKLR	pyruvate kinase, liver and RBC	-1.44587	-2.69758
1460193_at	ST13	suppression of tumorigenicity 13 (colon carcinoma) (Hsp70 interacting protein)	1.41411
1424493_s_at	UGT3A2	UDP glycosyltransferase 3 family, polypeptide A2	-3.43371
1415670_at	COPG	coatomer protein complex, subunit gamma	1.32114
1456314_x_at	CDK2AP1	cyclin-dependent kinase 2 associated protein 1	1.32426
1438091_a_at	H2AFZ	H2A histone family, member Z	-1.51225
1455286_at	BTBD1	BTB (POZ) domain containing 1	-1.40141	-1.38254
1436298_x_at	PAICS	phosphoribosylaminoimidazole carboxylase, phosphoribosylaminoimidazole succinocarboxamide synthetase	-1.57006
1415691_at	DLG1	discs, large homolog 1 (Drosophila)	-1.44995
1416194_at	CYP4B1	cytochrome P450, family 4, subfamily B, polypeptide 1	-1.91799
1416940_at	PPIF	peptidylprolyl isomerase F	1.53764
1455047_at	FBXO3	F-box protein 3	-1.30816
1425392_a_at	NR1I3	nuclear receptor subfamily 1, group I, member 3	-1.62174	3.06238
1433634_at	IRF2BP2	interferon regulatory factor 2 binding protein 2	-2.8379
1454984_at	LIFR	leukemia inhibitory factor receptor alpha	-1.45541	-1.34294
1437019_at	FAM25B	family with sequence similarity 25, member B	-1.97504	1.37091
1420502_at	SAT1	spermidine/spermine N1-acetyltransferase 1	-1.55942	1.65392
1450012_x_at	YWHAG	tyrosine 3-monooxygenase/tryptophan 5-monooxygenase activation protein, gamma polypeptide	1.40896
1419262_at	ACAD8	acyl-Coenzyme A dehydrogenase family, member 8	-1.54541	-1.48451
1452211_at	PSME4	proteasome (prosome, macropain) activator subunit 4	1.58146
1420541_at	RDH16	retinol dehydrogenase 16 (all-trans)	-1.41422	-2.2811
1415895_at	SNRPN	small nuclear ribonucleoprotein polypeptide N	1.63553
1452527_a_at	P2RX4	purinergic receptor P2X, ligand-gated ion channel, 4	1.79075	1.23797
1429900_at	5330406M23RIK	RIKEN cDNA 5330406M23 gene	-1.86687
1428637_at	DYRK2	dual-specificity tyrosine-(Y)-phosphorylation regulated kinase 2	-1.36024	-1.41197
1450430_at	MRC1L1	mannose receptor, C type 1-like 1	-1.499
1424210_at	ERLIN1	ER lipid raft associated 1	1.42492
1427347_s_at	TUBB2A	tubulin, beta 2A	1.9277
1448989_a_at	MYO1B	myosin IB	-1.7592	-1.25892
1415974_at	MAP2K2	mitogen-activated protein kinase kinase 2	1.41763
1454777_at	SLCO2B1	solute carrier organic anion transporter family, member 2B1	-1.69722
1418444_a_at	GDE1	glycerophosphodiester phosphodiesterase 1	-1.63618	1.56968
1448657_a_at	DNAJB2	DnaJ (Hsp40) homolog, subfamily B, member 2	1.42785
1438055_at	RARRES1	retinoic acid receptor responder (tazarotene induced) 1	1.88148	-3.21522
1420654_a_at	GBE1	glucan (1,4-alpha-), branching enzyme 1	1.52081
1452038_at	CAPZA1	capping protein (actin filament) muscle Z-line, alpha 1	1.31274
1436994_a_at	HIST1H1C	histone cluster 1, H1c	1.44901
1425853_s_at	PRLR	prolactin receptor	-2.02799	1.89013
1452045_at	ZNF281	zinc finger protein 281	-1.36897
1418703_at	RBMS1	RNA binding motif, single stranded interacting protein 1	-1.29337
1417235_at	EHD3	EH-domain containing 3	-1.86398	-1.32692
1451703_s_at	APRT	adenine phosphoribosyltransferase	1.43388	1.59908
1438977_x_at	RAN	RAN, member RAS oncogene family	1.94883
1435524_at			-2.24124
1435526_at	TOR1AIP2	torsin A interacting protein 2	1.33728
1425956_a_at	CDADC1	cytidine and dCMP deaminase domain containing 1	-1.38686
1457027_at	DHTKD1	dehydrogenase E1 and transketolase domain containing 1	-1.77105
1452418_at	1200016E24RIK	RIKEN cDNA 1200016E24 gene	-1.57248	2.74798
1417953_at	FAM3C	family with sequence similarity 3, member C	-1.46489
1417211_a_at	C11ORF1	chromosome 11 open reading frame 1	-1.3513
1415693_at	DERL1	Der1-like domain family, member 1	1.35842
1426256_at	TIMM17A	translocase of inner mitochondrial membrane 17a	1.26597
1416376_at	TMEM97	transmembrane protein 97	2.09248
1451290_at	MAP1LC3A	microtubule-associated protein 1 light chain 3 alpha	-1.54443
1426014_a_at	CDHR5	cadherin-related family member 5	1.53925
1431665_a_at	TIMM8B	translocase of inner mitochondrial membrane 8 homolog B (yeast)	1.41394
1426624_a_at	YPEL3	yippee-like 3 (Drosophila)	-2.07059
1453029_s_at	UBR3	ubiquitin protein ligase E3 component n-recognin 3 (putative)	1.36054
1432144_a_at	RCHY1	ring finger and CHY zinc finger domain containing 1	-1.34002
1439235_x_at	TM2D2	TM2 domain containing 2	-1.40654
1424518_at	APOL9B	apolipoprotein L 9b	1.72034
1423136_at	FGF1	fibroblast growth factor 1 (acidic)	-1.70386
1429352_at	MOCOS	molybdenum cofactor sulfurase	1.46544	-1.44822
1434478_at	HECA	headcase homolog (Drosophila)	-1.94353
1434310_at	BMPR2	bone morphogenetic protein receptor, type II (serine/threonine kinase)	-1.57691
1417963_at	PLTP	phospholipid transfer protein	-2.091	-5.01307
1451827_a_at	NOX4	NADPH oxidase 4	-4.45211
1424160_at	ALG5	asparagine-linked glycosylation 5, dolichyl-phosphate beta-glucosyltransferase homolog (S. cerevisiae)	1.40811
1421214_at	CMAH	cytidine monophosphate-N-acetylneuraminic acid hydroxylase (CMP-N-acetylneuraminate monooxygenase) pseudogene	-1.6247	-1.63432
1424036_at	PRPF6	PRP6 pre-mRNA processing factor 6 homolog (S. cerevisiae)	-1.41531	-1.22271
1417421_at	S100A1	S100 calcium binding protein A1	-2.69922
1416595_at	MRPS22	mitochondrial ribosomal protein S22	1.33828
1418486_at	VNN1	vanin 1	2.41587	-1.86961
1421985_a_at	EIF4E2	eukaryotic translation initiation factor 4E family member 2	1.41321
1434387_at	ITFG3	integrin alpha FG-GAP repeat containing 3	-1.3188
1449019_at	AKAP1	A kinase (PRKA) anchor protein 1	-1.3705
1426475_at	HMBS	hydroxymethylbilane synthase	1.529
1418242_at	FAF1	Fas (TNFRSF6) associated factor 1	1.57619
1423069_at	ADNP	activity-dependent neuroprotector homeobox	-1.78287
1431105_a_at	TMEM33	transmembrane protein 33	1.44565
1438627_x_at	PGD	phosphogluconate dehydrogenase	1.98021
1457554_at	APOB	apolipoprotein B (including Ag(x) antigen)	-2.33317
1418568_x_at	SRP14	signal recognition particle 14kDa (homologous Alu RNA binding protein)	1.34019
1454791_a_at	RBBP4	retinoblastoma binding protein 4	-1.35977
1415703_at	HUWE1	HECT, UBA and WWE domain containing 1	1.30931
1416068_at	KARS	lysyl-tRNA synthetase	1.4923
1454875_a_at	RBBP4	retinoblastoma binding protein 4	-1.55421	-1.24211
1455100_at	AKR1D1	aldo-keto reductase family 1, member D1 (delta 4-3-ketosteroid-5-beta-reductase)	2.2975
1448533_at	TBCB	tubulin folding cofactor B	1.30893
1417843_s_at	EPS8L2	EPS8-like 2	-1.39967	-1.35216
1425201_a_at	HYI	hydroxypyruvate isomerase homolog (E. coli)	-1.48268	-1.87846
1426265_x_at	DLAT	dihydrolipoamide S-acetyltransferase	1.44433	-1.6834
1459030_at	BBOX1	butyrobetaine (gamma), 2-oxoglutarate dioxygenase (gamma-butyrobetaine hydroxylase) 1	-1.71702	-1.35271
1415733_a_at	TOMM5	translocase of outer mitochondrial membrane 5 homolog (yeast)	1.74873
1431900_a_at	FOXA3	forkhead box A3	-1.5244	1.43185
1422486_a_at	SMAD4	SMAD family member 4	-1.73881
1427450_x_at	MYO1B	myosin IB	-1.63317	-1.26499
1428407_at	HNRNPA0	heterogeneous nuclear ribonucleoprotein A0	-1.36516
1428153_at	MRPS10	mitochondrial ribosomal protein S10	1.32736
1448232_x_at	TUBA1C	tubulin, alpha 1c	1.34824	1.28073
1448323_a_at	BGN	biglycan	-1.40566
1434124_x_at	C11ORF59	chromosome 11 open reading frame 59	1.32984
1426915_at	DAPK1	death-associated protein kinase 1	-1.50695	-1.53959
1449001_at	IVD	isovaleryl Coenzyme A dehydrogenase	-1.39919	-1.36153
1416135_at	APEX1	APEX nuclease (multifunctional DNA repair enzyme) 1	1.32025
1416146_at	HSPA4	heat shock 70kDa protein 4	1.44158	1.21762
1423804_a_at	IDI1	isopentenyl-diphosphate delta isomerase 1	1.44474	1.81543
1423758_at	G3BP2	GTPase activating protein (SH3 domain) binding protein 2	1.48236
1435494_s_at	DSP	desmoplakin	-1.33279	1.3353
1449144_at	GNA11	guanine nucleotide binding protein (G protein), alpha 11 (Gq class)	1.35788
1417764_at	SSR1	signal sequence receptor, alpha	1.67768
1415794_a_at	SPIN1	spindlin 1	-1.59853
1451714_a_at	MAP2K3	mitogen-activated protein kinase kinase 3	1.33951
1418250_at	ARL4D	ADP-ribosylation factor-like 4D	-3.23246	-2.26512
1428554_a_at	C14ORF156	chromosome 14 open reading frame 156	1.82197
1434555_at	ANP32A	acidic (leucine-rich) nuclear phosphoprotein 32 family, member A	-1.33308	-1.65231
1452843_at	IL6ST	interleukin 6 signal transducer (gp130, oncostatin M receptor)	-1.44069
1423331_a_at	PVRL3	poliovirus receptor-related 3	-1.72881
1417059_at	KRTCAP2	keratinocyte associated protein 2	1.38692
1415920_at	CSTF2T	cleavage stimulation factor, 3' pre-RNA, subunit 2, 64kDa, tau variant	-1.32913
1421923_at	SH3BP5	SH3-domain binding protein 5 (BTK-associated)	-1.38743
1452774_at	HNRNPA3	heterogeneous nuclear ribonucleoprotein A3	-1.35556
1416720_at	SFRS6	splicing factor, arginine/serine-rich 6	-1.47236
1417190_at	NAMPT	nicotinamide phosphoribosyltransferase	1.58812	2.13273
1433514_at	ETNK1	ethanolamine kinase 1	1.45238
1422608_at	ARPP19	cAMP-regulated phosphoprotein, 19kDa	1.97058
1452896_at	C16ORF80	chromosome 16 open reading frame 80	-1.46879
1450237_at	DNASE2B	deoxyribonuclease II beta	-1.97985
1416315_at	ABHD4	abhydrolase domain containing 4	2.50035
1456615_a_at	BPTF	bromodomain PHD finger transcription factor	-1.35751
1429593_at	SLC38A2	solute carrier family 38, member 2	-1.74958	-1.53092
1419736_a_at	EIF1AX	eukaryotic translation initiation factor 1A, X-linked	1.30558
1433997_at	KLHDC10	kelch domain containing 10	1.37693
1450634_at	ATP6V1A	ATPase, H+ transporting, lysosomal 70kDa, V1 subunit A	1.45159	1.20783
1425079_at	TM6SF2	transmembrane 6 superfamily member 2	2.14081	1.37363
1428158_at	AKT1S1	AKT1 substrate 1 (proline-rich)	1.48057
1451212_at	CCDC21	coiled-coil domain containing 21	-1.62015
1424122_s_at	COMMD1	copper metabolism (Murr1) domain containing 1	-1.24528
1423080_at	TOMM20	translocase of outer mitochondrial membrane 20 homolog (yeast)	1.61756	1.3543
1448707_at	TAF13	TAF13 RNA polymerase II, TATA box binding protein (TBP)-associated factor, 18kDa	1.363
1437723_s_at	DERL1	Der1-like domain family, member 1	1.31237
1427513_at	BC024137	cDNA sequence BC024137	-2.54969	-4.09026
1428367_at	NDST1	N-deacetylase/N-sulfotransferase (heparan glucosaminyl) 1	-1.39275
1448654_at	MTCH2	mitochondrial carrier homolog 2 (C. elegans)	2.2661	-1.25624
1452147_at	SEC24C	SEC24 family, member C (S. cerevisiae)	1.41125
1452123_s_at	FRMD4B	FERM domain containing 4B	-1.47235
1432472_a_at	MCCC2	methylcrotonoyl-Coenzyme A carboxylase 2 (beta)	-1.58904
1437772_s_at	FUCA1	fucosidase, alpha-L- 1, tissue	-1.71031
1424780_a_at	REEP3	receptor accessory protein 3	-1.32223
1449731_s_at	NFKBIA	nuclear factor of kappa light polypeptide gene enhancer in B-cells inhibitor, alpha	-1.70005
1452678_a_at	CCBL1	cysteine conjugate-beta lyase, cytoplasmic	1.27057	-1.66638
1460450_at	AMMECR1L	AMME chromosomal region gene 1-like	1.3426
1448887_x_at	FXC1	fracture callus 1 homolog (rat)	1.4984
1417427_at	RNASEH2C	ribonuclease H2, subunit C	-1.69316
1450897_at	ARHGAP5	Rho GTPase activating protein 5	-1.36868
1455994_x_at	ELOVL1	elongation of very long chain fatty acids (FEN1/Elo2, SUR4/Elo3, yeast)-like 1	1.92931
1417811_at	SLC24A6	solute carrier family 24 (sodium/potassium/calcium exchanger), member 6	-1.5797
1439553_s_at	NUTF2	nuclear transport factor 2	1.58163
1427000_at	HNF4A	hepatocyte nuclear factor 4, alpha	-1.41326
1423891_at	GSTT3	glutathione S-transferase, theta 3	4.16682
1435290_x_at	HLA-DQA1	major histocompatibility complex, class II, DQ alpha 1	-2.33542	-2.33457
1449063_at	SEC22B	SEC22 vesicle trafficking protein homolog B (S. cerevisiae) (gene/pseudogene)	1.48055
1419371_s_at	GOSR2	golgi SNAP receptor complex member 2	1.3131
1452662_a_at	EIF2S1	eukaryotic translation initiation factor 2, subunit 1 alpha, 35kDa	1.33726
1433995_s_at	CCDC50	coiled-coil domain containing 50	-1.32283
1452186_at	RBM5	RNA binding motif protein 5	-1.34067
1427137_at	CES5	carboxylesterase 5	-1.53212	-3.42571
1427531_a_at	SLC22A18	solute carrier family 22, member 18	2.5724
1425053_at	ISOC1	isochorismatase domain containing 1	-1.30246
1422579_at	HSPE1	heat shock 10kDa protein 1 (chaperonin 10)	2.0211
1450376_at	MXI1	MAX interactor 1	-1.30759
1455166_at	ARL5B	ADP-ribosylation factor-like 5B	-1.42239
1433428_x_at	TGM2	transglutaminase 2 (C polypeptide, protein-glutamine-gamma-glutamyltransferase)	1.58099	1.56385
1459987_s_at	CCT3	chaperonin containing TCP1, subunit 3 (gamma)	1.79822
1439537_at			-1.47519
1435319_at	IP6K2	inositol hexakisphosphate kinase 2	-1.68245
1427630_x_at	CEACAM1	carcinoembryonic antigen-related cell adhesion molecule 1 (biliary glycoprotein)	-1.80926
1448943_at	NRP1	neuropilin 1	-1.73076	-1.22295
1433645_at	SLC44A1	solute carrier family 44, member 1	-1.71571	-1.79738
1423947_at	C9ORF16	chromosome 9 open reading frame 16	1.54167
1419435_at	AOX1	aldehyde oxidase 1	2.65542
1438984_x_at	PSMB4	proteasome (prosome, macropain) subunit, beta type, 4	1.45174
1450275_x_at	UBE2F	ubiquitin-conjugating enzyme E2F (putative)	1.30287
1450021_at	UBQLN2	ubiquilin 2	1.59074
1448644_at	PEF1	penta-EF-hand domain containing 1	1.56537
1415997_at	TXNIP	thioredoxin interacting protein	-3.38222	-1.4534
1428271_at	ACBD4	acyl-Coenzyme A binding domain containing 4	-1.40118	-1.23323
1424716_at	RETSAT	retinol saturase (all-trans-retinol 13,14-reductase)	-1.77017	1.46111
1434162_at	C10ORF46	chromosome 10 open reading frame 46	1.33586
1425108_a_at	SMAGP	small cell adhesion glycoprotein	-1.4043	-2.02522
1451056_at	PSMD7	proteasome (prosome, macropain) 26S subunit, non-ATPase, 7	1.62573
1448702_at	IER3IP1	immediate early response 3 interacting protein 1	1.2642
1423992_at	GATAD2A	GATA zinc finger domain containing 2A	1.32029
1460303_at	NR3C1	nuclear receptor subfamily 3, group C, member 1 (glucocorticoid receptor)	-1.34042
1435176_a_at	ID2	inhibitor of DNA binding 2, dominant negative helix-loop-helix protein	-1.48204	2.33001
1449824_at	PRG4	proteoglycan 4	1.89987
1437850_a_at	CNBP	CCHC-type zinc finger, nucleic acid binding protein	-1.36488
1425161_a_at	TRABD	TraB domain containing	1.3991
1423731_at	ALDH16A1	aldehyde dehydrogenase 16 family, member A1	-1.47727	1.27468
1434096_at	SLC4A4	solute carrier family 4, sodium bicarbonate cotransporter, member 4	-1.24004	1.23744
1424988_at	MYLIP	myosin regulatory light chain interacting protein	-2.41642
1420013_s_at	LSS	lanosterol synthase (2,3-oxidosqualene-lanosterol cyclase)	2.30268
1460362_at	C20ORF43	chromosome 20 open reading frame 43	-1.36578
1440847_at	MTSS1	metastasis suppressor 1	-1.82617	-1.30933
1452585_at	MRPS28	mitochondrial ribosomal protein S28	1.32736
1423943_at	DUS1L	dihydrouridine synthase 1-like (S. cerevisiae)	1.43359
1453300_at	SLC35D2	solute carrier family 35, member D2	1.50827
1451120_at	POLR1D	polymerase (RNA) I polypeptide D, 16kDa	1.3339
1448217_a_at	RPL27	ribosomal protein L27	1.31463
1421817_at	GSR	glutathione reductase	3.06469
1451980_at	CASD1	CAS1 domain containing 1	-1.47103
1429418_at	CDC14B	CDC14 cell division cycle 14 homolog B (S. cerevisiae)	-1.27619	-1.42856
1448370_at	ULK1	unc-51-like kinase 1 (C. elegans)	-1.45573	-1.49199
1435864_a_at	C1ORF31	chromosome 1 open reading frame 31	1.53565	1.42867
1432332_a_at	NUDT19	nudix (nucleoside diphosphate linked moiety X)-type motif 19	1.41312
1442358_at	AA409587	expressed sequence AA409587	-1.66969
1451969_s_at	PARP3	poly (ADP-ribose) polymerase family, member 3	-1.44624
1436763_a_at	KLF9	Kruppel-like factor 9	-2.50851	-1.38916
1426885_a_at	CDK2AP1	cyclin-dependent kinase 2 associated protein 1	1.51107
1417293_at	HS6ST1	heparan sulfate 6-O-sulfotransferase 1	-1.36898
1419462_s_at	C16ORF80	chromosome 16 open reading frame 80	-1.44875	-1.21681
1415834_at	DUSP6	dual specificity phosphatase 6	1.71071	1.44326
1427425_at	9130208E07RIK	RIKEN cDNA 9130208E07 gene	-1.56127
1454646_at	TCP11L2	t-complex 11 (mouse)-like 2	-1.77531	-1.53327
1451139_at	SLC39A4	solute carrier family 39 (zinc transporter), member 4	2.14149
1435679_at	OPTN	optineurin	-1.29982
1425051_at	ISOC1	isochorismatase domain containing 1	-1.47122
1420478_at	NAP1L1	nucleosome assembly protein 1-like 1	1.38581
1460350_at	OSBP	oxysterol binding protein	1.36293
1422943_a_at	HSPB1	heat shock 27kDa protein 1	1.83782
1453063_at	CLTB	clathrin, light chain (Lcb)	2.32145
1429318_a_at	QKI	quaking homolog, KH domain RNA binding (mouse)	-1.28835
1422627_a_at	MKKS	McKusick-Kaufman syndrome	1.3354
1448549_a_at	DPAGT1	dolichyl-phosphate (UDP-N-acetylglucosamine) N-acetylglucosaminephosphotransferase 1 (GlcNAc-1-P transferase)	1.2609
1448667_x_at	TOB2	transducer of ERBB2, 2	-2.63814	1.45363
1424694_at	C20ORF108	chromosome 20 open reading frame 108	-1.90126
1423706_a_at	PGD	phosphogluconate dehydrogenase	2.23518	-1.37654
1455418_at			-2.09122
1436997_x_at	SH3BGRL	SH3 domain binding glutamic acid-rich protein like	-1.47141
1452726_a_at	PIH1D1	PIH1 domain containing 1	-1.56901
1447707_s_at	PDE2A	phosphodiesterase 2A, cGMP-stimulated	-1.98027
1418446_at	SLC16A2	solute carrier family 16, member 2 (monocarboxylic acid transporter 8)	-1.50838
1426883_at	SLC25A45	solute carrier family 25, member 45	1.55777	-1.38551
1428196_a_at	FAM82A2	family with sequence similarity 82, member A2	1.30211
1452768_at	TEX261	testis expressed 261	1.25427
1439375_x_at	ALDOA	aldolase A, fructose-bisphosphate	2.71537
1422650_a_at	RIOK3	RIO kinase 3 (yeast)	1.52533
1427011_a_at	LANCL1	LanC lantibiotic synthetase component C-like 1 (bacterial)	1.33088
1422560_at	RSC1A1	regulatory solute carrier protein, family 1, member 1	-1.60094
1451678_at	NARF	nuclear prelamin A recognition factor	-1.6534	-1.4623
1451407_at	PCP4	Purkinje cell protein 4	1.40157
1441682_s_at	XPOT	exportin, tRNA (nuclear export receptor for tRNAs)	1.38499
1423792_a_at	CMTM6	CKLF-like MARVEL transmembrane domain containing 6	-1.43746	-1.31602
1448158_at	SDC1	syndecan 1	1.41186	1.80279
1449568_at	KLB	klotho beta	-2.01758
1456059_at	PSMD11	proteasome (prosome, macropain) 26S subunit, non-ATPase, 11	1.5834
1431803_at	CYP2D13	cytochrome P450, family 2, subfamily d, polypeptide 13	-2.52534
1422459_a_at	PSMD13	proteasome (prosome, macropain) 26S subunit, non-ATPase, 13	2.21388
1448673_at	PVRL3	poliovirus receptor-related 3	-1.89851
1451530_at	EGFR	epidermal growth factor receptor (erythroblastic leukemia viral (v-erb-b) oncogene homolog, avian)	-2.62653	-1.77264
1434033_at	TLE1	transducin-like enhancer of split 1 (E(sp1) homolog, Drosophila)	-1.4199
1418028_at	DCT	dopachrome tautomerase (dopachrome delta-isomerase, tyrosine-related protein 2)	-2.19061	-2.49012
1433852_at	KIDINS220	kinase D-interacting substrate, 220kDa	1.2911
1422648_at	SLC7A2	solute carrier family 7 (cationic amino acid transporter, y+ system), member 2	-2.29924	1.35759
1436164_at	SLC30A1	solute carrier family 30 (zinc transporter), member 1	-1.65107
1460548_a_at	ERAL1	Era G-protein-like 1 (E. coli)	-1.41471
1451230_a_at	WBP5	WW domain binding protein 5	-1.42111	1.34234
1456125_a_at	DYNLL1	dynein, light chain, LC8-type 1	3.22883	1.402
1425034_at	SLC17A2	solute carrier family 17 (sodium phosphate), member 2	-2.48629
1421323_a_at	G3BP2	GTPase activating protein (SH3 domain) binding protein 2	1.46616
1432367_a_at	UFD1L	ubiquitin fusion degradation 1 like (yeast)	1.38983
1449326_x_at	SAA2	serum amyloid A2	-2.00923
1427040_at	MDFIC	MyoD family inhibitor domain containing	-1.38355
1451285_at	FUS	fused in sarcoma	-1.56429
1418474_at	FAM158A	family with sequence similarity 158, member A	1.42802	-1.78215
1438761_a_at	ODC1	ornithine decarboxylase 1	1.75503	1.79977
1448362_at	DNAJC7	DnaJ (Hsp40) homolog, subfamily C, member 7	-1.52125
1423114_at	UBE2D3	ubiquitin-conjugating enzyme E2D 3 (UBC4/5 homolog, yeast)	-1.32498
1434565_at	CGRRF1	cell growth regulator with ring finger domain 1	1.37713
1451069_at	PIM3	pim-3 oncogene	-1.62995
1426089_a_at	C1ORF27	chromosome 1 open reading frame 27	1.7037
1425937_a_at	HEXIM1	hexamethylene bis-acetamide inducible 1	-1.92887
1416442_at	IER2	immediate early response 2	-1.74874
1425142_a_at	HNRNPD	heterogeneous nuclear ribonucleoprotein D (AU-rich element RNA binding protein 1, 37kDa)	-1.35426	1.30163
1455063_at	FAM82A1	family with sequence similarity 82, member A1	1.47983
1434500_at	TTYH2	tweety homolog 2 (Drosophila)	1.39872
1454834_at	NFIB	nuclear factor I/B	-1.41695
1416983_s_at	FOXO1	forkhead box O1	-1.59175
1437932_a_at	CLDN1	claudin 1	-1.67637	-1.45934
1424182_at	ACAT1	acetyl-Coenzyme A acetyltransferase 1	-1.88159
1417466_at	RGS5	regulator of G-protein signaling 5	-1.98362
1451371_at	MRAP	melanocortin 2 receptor accessory protein	4.01669	-1.42542
1426008_a_at	SLC7A2	solute carrier family 7 (cationic amino acid transporter, y+ system), member 2	-2.08429	1.32187
1437149_at	SLC6A6	solute carrier family 6 (neurotransmitter transporter, taurine), member 6	-1.42599
1446769_at	TTC39C	tetratricopeptide repeat domain 39C	-3.77811	-4.8389
1449004_at	MRPL46	mitochondrial ribosomal protein L46	1.34088
1433833_at	FNDC3B	fibronectin type III domain containing 3B	1.51014	1.35178
1450878_at	SRI	sorcin	-1.32601
1449211_at	BPNT1	3'(2'), 5'-bisphosphate nucleotidase 1	1.31372
1417918_at	MRPL11	mitochondrial ribosomal protein L11	1.4485
1436416_x_at	FXC1	fracture callus 1 homolog (rat)	1.61645
1459937_at	ASS1	argininosuccinate synthetase 1	-2.20611	-1.8824
1437626_at	ZFP36L2	zinc finger protein 36, C3H type-like 2	-1.283
1425834_a_at	GPAM	glycerol-3-phosphate acyltransferase, mitochondrial	1.45565	-3.27094
1426668_at	SLC30A9	solute carrier family 30 (zinc transporter), member 9	1.30448
1426774_at	PARP12	poly (ADP-ribose) polymerase family, member 12	1.44334
1437070_at	CDC14B	CDC14 cell division cycle 14 homolog B (S. cerevisiae)	-1.33476	-1.42934
1427162_a_at	ELK4	ELK4, ETS-domain protein (SRF accessory protein 1)	-1.33196
1455042_at			-1.31449
1457915_at	C12ORF72	chromosome 12 open reading frame 72	-1.51367
1418016_at	PUM2	pumilio homolog 2 (Drosophila)	-1.25237
1418760_at	RDH11	retinol dehydrogenase 11 (all-trans/9-cis/11-cis)	1.61374	-1.69288
1421947_at	GNG12	guanine nucleotide binding protein (G protein), gamma 12	1.50176
1437109_s_at	LSM6	LSM6 homolog, U6 small nuclear RNA associated (S. cerevisiae)	1.37835
1424303_at	DEPDC7	DEP domain containing 7	1.35564
1460698_a_at	SEC11C	SEC11 homolog C (S. cerevisiae)	1.37997
1416207_at	TAZ	tafazzin	-1.2846
1417233_at	CHCHD4	coiled-coil-helix-coiled-coil-helix domain containing 4	1.51529
1416281_at	WDR45L	WDR45-like	-1.81529
1453487_at	DHDH	dihydrodiol dehydrogenase (dimeric)	-1.52844
1428107_at	SH3BGRL	SH3 domain binding glutamic acid-rich protein like	-1.59052
1455383_at	FAM47E	family with sequence similarity 47, member E	1.82526
1452532_x_at	CEACAM1	carcinoembryonic antigen-related cell adhesion molecule 1 (biliary glycoprotein)	-1.29231
1452262_at	GRPEL2	GrpE-like 2, mitochondrial (E. coli)	-1.59305
1427913_at	RWDD1	RWD domain containing 1	1.31456
1426824_at	PSME4	proteasome (prosome, macropain) activator subunit 4	1.79042
1449645_s_at	CCT3	chaperonin containing TCP1, subunit 3 (gamma)	2.11655
1450868_at	HGSNAT	heparan-alpha-glucosaminide N-acetyltransferase	-1.82079
1452506_a_at	ILKAP	integrin-linked kinase-associated serine/threonine phosphatase 2C	-1.28774
1448741_at	SLC3A1	solute carrier family 3 (cystine, dibasic and neutral amino acid transporters, activator of cystine, dibasic and neutral amino acid transport), member 1	-1.62314
1429723_at	C13ORF1	chromosome 13 open reading frame 1	1.72436
1426264_at	DLAT	dihydrolipoamide S-acetyltransferase	1.44468	-1.57523
1456530_x_at	ELOVL1	elongation of very long chain fatty acids (FEN1/Elo2, SUR4/Elo3, yeast)-like 1	2.08416
1439405_x_at	CNTD1	cyclin N-terminal domain containing 1	-1.27844
1448682_at	DYNLL1	dynein, light chain, LC8-type 1	3.74959	1.45437
1460718_s_at	MTCH1	mitochondrial carrier homolog 1 (C. elegans)	-1.66862
1418580_at	RTP4	receptor (chemosensory) transporter protein 4	1.63788
1434254_at	GNA11	guanine nucleotide binding protein (G protein), alpha 11 (Gq class)	1.28422
1425631_at	PPP1R3C	protein phosphatase 1, regulatory (inhibitor) subunit 3C	-3.57005	-2.47281
1415995_at	CASP6	caspase 6, apoptosis-related cysteine peptidase	-2.28958
1417702_a_at	HNMT	histamine N-methyltransferase	-1.86957
1432543_a_at	KLF13	Kruppel-like factor 13	-1.34586
1415674_a_at	TRAPPC4	trafficking protein particle complex 4	1.34751
1422807_at	ARF5	ADP-ribosylation factor 5	-1.42294
1434764_at	AKAP11	A kinase (PRKA) anchor protein 11	-1.66641
1460318_at	CSRP3	cysteine and glycine-rich protein 3 (cardiac LIM protein)	-3.64282
1416235_at	LRRC59	leucine rich repeat containing 59	1.83024
1416981_at	FOXO1	forkhead box O1	-1.79553
1429116_at	SLC17A5	solute carrier family 17 (anion/sugar transporter), member 5	-1.37153
1435800_a_at	CSDA	cold shock domain protein A	1.5682
1460346_at	ARSA	arylsulfatase A	-3.0503	-1.36644
1459871_x_at	2-MAR	membrane-associated ring finger (C3HC4) 2	-1.44925
1449349_at	NUDT1	nudix (nucleoside diphosphate linked moiety X)-type motif 1	-1.34399	-1.364
1422513_at	CCNF	cyclin F	-2.21378
1418274_at	NUTF2	nuclear transport factor 2	1.58331
1447734_x_at	ALDOA	aldolase A, fructose-bisphosphate	1.80303
1434620_s_at	FAM13B	family with sequence similarity 13, member B	-1.66554
1422491_a_at	BNIP2	BCL2/adenovirus E1B 19kDa interacting protein 2	-1.30004
1416593_at	GLRX	glutaredoxin (thioltransferase)	2.74054
1441413_at			-1.73079	-1.65406
1460387_a_at	SIAE	sialic acid acetylesterase	1.38234
1449839_at	CASP3	caspase 3, apoptosis-related cysteine peptidase	1.38241	-1.43447
1452066_a_at	NDFIP2	Nedd4 family interacting protein 2	1.2938
1422660_at	RBM3	RNA binding motif (RNP1, RRM) protein 3	1.49957	2.06089
1421041_s_at	GSTA5	glutathione S-transferase alpha 5	10.6792	2.43582
1438549_a_at	SRR	serine racemase	1.39599
1424159_at	FAM134C	family with sequence similarity 134, member C	-1.83861
1450891_at	SRP19	signal recognition particle 19kDa	1.63733
1419298_at	PON3	paraoxonase 3	1.65684
1425993_a_at	HSPH1	heat shock 105kDa/110kDa protein 1	1.75469	1.38137
1416592_at	GLRX	glutaredoxin (thioltransferase)	2.54534
1426877_a_at	PBRM1	polybromo 1	-1.42574
1415697_at	G3BP2	GTPase activating protein (SH3 domain) binding protein 2	1.57093
1434970_a_at	MRPL15	mitochondrial ribosomal protein L15	1.48443
1426743_at	APPL2	adaptor protein, phosphotyrosine interaction, PH domain and leucine zipper containing 2	-1.47026
1416312_at	RARS	arginyl-tRNA synthetase	1.30238
1426353_at	STAT6	signal transducer and activator of transcription 6, interleukin-4 induced	-1.51918
1426238_at	BMP1	bone morphogenetic protein 1	-1.70855
1421987_at	PAPSS2	3'-phosphoadenosine 5'-phosphosulfate synthase 2	2.84274	-1.24399
1456315_a_at	PTPLA	protein tyrosine phosphatase-like (proline instead of catalytic arginine), member A	2.20211
1424391_at	NRD1	nardilysin (N-arginine dibasic convertase)	1.32249
1454899_at	LPP	LIM domain containing preferred translocation partner in lipoma	-1.50628
1417138_s_at	POLR2E	polymerase (RNA) II (DNA directed) polypeptide E, 25kDa	1.51483
1425300_at	DAK	dihydroxyacetone kinase 2 homolog (S. cerevisiae)	2.57741	1.5413
1423801_a_at	APRT	adenine phosphoribosyltransferase	2.40245	2.03624
1440587_at			-3.15466
1438617_at	SERPINA7	serpin peptidase inhibitor, clade A (alpha-1 antiproteinase, antitrypsin), member 7	-1.56897	-1.56824
1415817_s_at	CCT7	chaperonin containing TCP1, subunit 7 (eta)	1.71136
1454851_at	NR2C2	nuclear receptor subfamily 2, group C, member 2	-1.29741
1438170_x_at	ADRM1	adhesion regulating molecule 1	1.42797
1433900_at	C7ORF42	chromosome 7 open reading frame 42	1.26786
1422490_at	BNIP2	BCL2/adenovirus E1B 19kDa interacting protein 2	-1.66284
1439036_a_at	ATP1B1	ATPase, Na+/K+ transporting, beta 1 polypeptide	1.43025
1452778_x_at	NAP1L1	nucleosome assembly protein 1-like 1	1.31931
1460645_at	CHORDC1	cysteine and histidine-rich domain (CHORD)-containing 1	1.73705	1.26253
1438504_x_at	TM7SF3	transmembrane 7 superfamily member 3	1.50935
1448570_at	GMFB	glia maturation factor, beta	1.34334
1426401_at	PPP3CA	protein phosphatase 3, catalytic subunit, alpha isozyme	-1.56427
1422461_at	ATAD3A	ATPase family, AAA domain containing 3A	1.58076
1422507_at	CSTB	cystatin B (stefin B)	1.84305
1452501_at	CYP2C38	cytochrome P450, family 2, subfamily c, polypeptide 38	-1.98532	2.20463
1416778_at	SDPR	serum deprivation response	-1.3617
1421816_at	LOC630729	similar to Glutathione reductase, mitochondrial precursor (GR) (GRase)	3.70267
1437654_at	FAM35A	family with sequence similarity 35, member A	-1.33774
1428385_at	8-MAR	membrane-associated ring finger (C3HC4) 8	-1.45878
1421853_at	PSEN1	presenilin 1	1.34669
1460623_at	SKAP2	src kinase associated phosphoprotein 2	-1.34617
1415802_at	SLC16A1	solute carrier family 16, member 1 (monocarboxylic acid transporter 1)	1.39519	-1.4023
1449109_at	SOCS2	suppressor of cytokine signaling 2	-7.82886
1436503_at	OVOS2	ovostatin 2	3.1004
1442510_at	5830473C10RIK	RIKEN cDNA 5830473C10 gene	-1.61393	-1.27629
1423867_at	SERPINA3K	serine (or cysteine) peptidase inhibitor, clade A, member 3K	-1.76483	-1.58658
1428217_at	C6ORF120	chromosome 6 open reading frame 120	-1.31686
1417167_at	EXOSC5	exosome component 5	1.32082
1418808_at	RDH5	retinol dehydrogenase 5 (11-cis/9-cis)	-1.84561
1424671_at	PLEKHF1	pleckstrin homology domain containing, family F (with FYVE domain) member 1	-1.65227
1416616_s_at	CLPP	ClpP caseinolytic peptidase, ATP-dependent, proteolytic subunit homolog (E. coli)	1.60653
1437527_x_at	MCL1	myeloid cell leukemia sequence 1 (BCL2-related)	-1.3168
1418586_at	ADCY9	adenylate cyclase 9	-1.85372	-1.52323
1428587_at	TMEM41B	transmembrane protein 41B	1.74575	1.236
1420745_a_at	CCNDBP1	cyclin D-type binding-protein 1	-1.34364
1435595_at	C8ORF4	chromosome 8 open reading frame 4	-3.69366
1426440_at	DHRS7	dehydrogenase/reductase (SDR family) member 7	1.78756
1417339_a_at	DYNLL1	dynein, light chain, LC8-type 1	3.73886	1.45463
1454824_s_at	MTUS1	microtubule associated tumor suppressor 1	-1.38817
1420731_a_at	CSRP2	cysteine and glycine-rich protein 2	-1.58927	1.80592
1433768_at	PALLD	palladin, cytoskeletal associated protein	1.37889
1428338_at	SPATA2L	spermatogenesis associated 2-like	-2.72567	-1.73245
1453122_at	FAM135A	family with sequence similarity 135, member A	-1.29937
1448215_a_at	DPP3	dipeptidyl-peptidase 3	1.39948
1424937_at	PLIN5	perilipin 5	-1.46472
1450904_at	TMEM167A	transmembrane protein 167A	1.80964
1451415_at	C8ORF4	chromosome 8 open reading frame 4	-5.59992
1423596_at	NEK6	NIMA (never in mitosis gene a)-related kinase 6	1.54925
1438602_s_at	MASP1	mannan-binding lectin serine peptidase 1 (C4/C2 activating component of Ra-reactive factor)	-1.73537	-1.56171
1431469_a_at	CXXC5	CXXC finger 5	-1.69688
1423122_at	AVPI1	arginine vasopressin-induced 1	1.64472
1450958_at	TM4SF1	transmembrane 4 L six family member 1	-1.38901
1431619_a_at	DTNBP1	dystrobrevin binding protein 1	-1.34335
1437220_x_at	PSMD13	proteasome (prosome, macropain) 26S subunit, non-ATPase, 13	1.85673
1436509_at	MLEC	malectin	1.92356
1452730_at	1110033J19RIK	ribosomal protein S4, Y-linked 2	-1.53879
1433574_at	CDC37L1	cell division cycle 37 homolog (S. cerevisiae)-like 1	-1.58866
1429533_at	IMMT	inner membrane protein, mitochondrial (mitofilin)	1.47329
1436344_at	C2CD2	C2 calcium-dependent domain containing 2	1.34002
1436952_at	KLF9	Kruppel-like factor 9	-2.35148	-1.47161
1416443_a_at	SAE1	SUMO1 activating enzyme subunit 1	1.46498
1457248_x_at	HSD17B7	hydroxysteroid (17-beta) dehydrogenase 7	1.4849
1429186_a_at	CDADC1	cytidine and dCMP deaminase domain containing 1	-1.33124
1427074_at	PCMTD2	protein-L-isoaspartate (D-aspartate) O-methyltransferase domain containing 2	-1.77657	-1.38258
1460676_at	JOSD1	Josephin domain containing 1	1.3592
1424465_at	CCDC58	coiled-coil domain containing 58	1.28425
1418384_at	APOOL	apolipoprotein O-like	1.45935
1424760_a_at	SMYD2	SET and MYND domain containing 2	1.44097
1429568_x_at	UBE2F	ubiquitin-conjugating enzyme E2F (putative)	1.38778
1423245_at	COPS7A	COP9 constitutive photomorphogenic homolog subunit 7A (Arabidopsis)	1.5384
1452047_at	CACYBP	calcyclin binding protein	1.83089
1429189_at	ARSB	arylsulfatase B	1.47217	-1.35115
1416369_at	HIATL1	hippocampus abundant transcript-like 1	-1.40149
1435247_at	UBA5	ubiquitin-like modifier activating enzyme 5	1.39393
1416230_at	RFK	riboflavin kinase	1.33084
1452919_a_at	PGP	phosphoglycolate phosphatase	1.41868	-1.41691
1427093_at	ZNF707	zinc finger protein 707	-1.41415
1424538_at	UBL4A	ubiquitin-like 4A	1.50604	1.39286
1424585_at	RANBP10	RAN binding protein 10	-1.6349	-1.30795
1424345_s_at	UBE2M	ubiquitin-conjugating enzyme E2M (UBC12 homolog, yeast)	1.53185
1452416_at	IL6R	interleukin 6 receptor	-2.88308
1433674_a_at	SNORD22	small nucleolar RNA, C/D box 22	-1.54399	-1.27722
1457054_a_at	D130020L05RIK	RIKEN cDNA D130020L05 gene	-1.62799
1449379_at	KDR	kinase insert domain receptor (a type III receptor tyrosine kinase)	-1.40149	-1.31742
1450033_a_at	STAT1	signal transducer and activator of transcription 1, 91kDa	1.78845
1433772_at	HSPA13	heat shock protein 70kDa family, member 13	1.74287
1453043_at	0610012H03RIK	RIKEN cDNA 0610012H03 gene	2.32498
1453120_at	TMX4	thioredoxin-related transmembrane protein 4	-1.65734	-1.42732
1460234_at	WDR81	WD repeat domain 81	-1.32084
1423663_at	FLCN	folliculin	-1.42136
1422702_at	AZIN1	antizyme inhibitor 1	1.37024
1456079_x_at	APEX1	APEX nuclease (multifunctional DNA repair enzyme) 1	1.75043
1452221_a_at	CXXC1	CXXC finger 1 (PHD domain)	-1.49676
1430020_x_at	HNRNPA1	heterogeneous nuclear ribonucleoprotein A1	-1.44205
1417057_a_at	PPID	peptidylprolyl isomerase D	1.3821
1423925_at	DHX16	DEAH (Asp-Glu-Ala-His) box polypeptide 16	-1.32595
1451448_a_at	C17ORF95	chromosome 17 open reading frame 95	-1.39129
1427486_at	PTPRB	protein tyrosine phosphatase, receptor type, B	-1.40411
1451765_a_at	ENTPD5	ectonucleoside triphosphate diphosphohydrolase 5	3.07797
1450978_at	DVL1	dishevelled, dsh homolog 1 (Drosophila)	1.34942
1435870_at	CHPT1	choline phosphotransferase 1	-2.07285	-1.43091
1418825_at	IRGM	immunity-related GTPase family, M	1.87274
1426705_s_at	IARS	isoleucyl-tRNA synthetase	1.38605
1427997_at	NDUFAF4	NADH dehydrogenase (ubiquinone) 1 alpha subcomplex, assembly factor 4	1.38462	1.21536
1417236_at	EHD3	EH-domain containing 3	-1.74636
1451413_at	CAST	calpastatin	-1.61963
1425985_s_at	MASP1	mannan-binding lectin serine peptidase 1 (C4/C2 activating component of Ra-reactive factor)	-1.34712	-1.37111
1456243_x_at	MCL1	myeloid cell leukemia sequence 1 (BCL2-related)	-1.41268
1450746_at	KEAP1	kelch-like ECH-associated protein 1	1.44536
1453795_at	FAHD2A	fumarylacetoacetate hydrolase domain containing 2A	-1.32373
1418850_at	EPC1	enhancer of polycomb homolog 1 (Drosophila)	-1.33372
1452050_at	CAMK1D	calcium/calmodulin-dependent protein kinase ID	-1.92919	-3.53779
1433624_at	BAT2L1	HLA-B associated transcript 2-like 1	-1.4383
1420836_at	SLC25A30	solute carrier family 25, member 30	-2.46016	-2.03442
1422620_s_at	PPAP2A	phosphatidic acid phosphatase type 2A	-1.39395
1440830_at	GPR116	G protein-coupled receptor 116	-1.33808
1417141_at	IGTP	interferon gamma induced GTPase	2.25003	1.63218
1435371_x_at	CES1	carboxylesterase 1 (monocyte/macrophage serine esterase 1)	1.60262
1437073_x_at			-2.59386	-1.79329
1415896_x_at	SNRPN	small nuclear ribonucleoprotein polypeptide N	1.94635
1415728_at	PABPN1	poly(A) binding protein, nuclear 1	-1.44626
1439293_at	KIAA1370	KIAA1370	-1.75004	-1.62583
1425125_at	OIT3	oncoprotein induced transcript 3	-1.52445	-1.36111
1424695_at	C20ORF108	chromosome 20 open reading frame 108	-1.50313
1421382_at	PRLR	prolactin receptor	-2.68108	2.58993
1460735_at	SVIL	supervillin	1.6364	-1.31849
1457601_at			-1.69479
1436120_at	SETDB2	SET domain, bifurcated 2	-2.23862
1418129_at	DHCR24	24-dehydrocholesterol reductase	2.52568
1431055_a_at	SNX10	sorting nexin 10	1.76091
1455827_at	MBNL2	muscleblind-like 2 (Drosophila)	1.5789	1.54722
1417244_a_at	IRF7	interferon regulatory factor 7	1.79824
1433754_at	MBNL2	muscleblind-like 2 (Drosophila)	1.49272	1.59384
1460174_at	DEXI	Dexi homolog (mouse)	-1.83213
1460691_at	ZNF598	zinc finger protein 598	-1.41166
1422301_at	FTL	ferritin, light polypeptide	1.4826
1420909_at	VEGFA	vascular endothelial growth factor A	-1.49486
1429227_x_at	NAP1L1	nucleosome assembly protein 1-like 1	1.34596
1435666_at	MAST3	microtubule associated serine/threonine kinase 3	-1.50452
1429707_at	PLAA	phospholipase A2-activating protein	1.69445
1423918_at	RHBDD1	rhomboid domain containing 1	1.30231
1434207_at	RNF169	ring finger protein 169	-1.53534
1428506_at	ATIC	5-aminoimidazole-4-carboxamide ribonucleotide formyltransferase/IMP cyclohydrolase	1.45323
1425596_at	AI317395	expressed sequence AI317395	-2.36982	-1.35299
1433986_at	LOC221710	hypothetical protein LOC221710	-1.25713	-1.22474
1416346_at	TIMM8A	translocase of inner mitochondrial membrane 8 homolog A (yeast)	2.08693	1.22674
1455545_at	1110065P20RIK	RIKEN cDNA 1110065P20 gene	1.37935
1451286_s_at	FUS	fused in sarcoma	-1.49421
1449945_at	PPARGC1B	peroxisome proliferator-activated receptor gamma, coactivator 1 beta	-1.704	-2.61254
1415944_at	SDC1	syndecan 1	1.53423	1.72508
1448865_at	HSD17B7	hydroxysteroid (17-beta) dehydrogenase 7	1.53291
1424696_at	GPR89B	G protein-coupled receptor 89B	1.76693
1419281_a_at	ZNF259	zinc finger protein 259	1.32722	1.46858
1451103_at	HAUS4	HAUS augmin-like complex, subunit 4	-1.46886	-1.41557
1429590_at	TACC1	transforming, acidic coiled-coil containing protein 1	-1.4332
1428509_at	MYO1E	myosin IE	-1.59193
1448193_at	C16ORF5	chromosome 16 open reading frame 5	-2.27825	1.36493
1415710_at	COX18	COX18 cytochrome c oxidase assembly homolog (S. cerevisiae)	1.37758	-1.40003
1417340_at	GLRX3	glutaredoxin 3	1.31187
1455014_at	HINT3	histidine triad nucleotide binding protein 3	-1.682
1435752_s_at	ABCC9	ATP-binding cassette, sub-family C (CFTR/MRP), member 9	-1.71212
1460349_at	PRR14	proline rich 14	-1.6414
1433817_at	AGPAT3	1-acylglycerol-3-phosphate O-acyltransferase 3	-1.38242
1436849_x_at	GAA	glucosidase, alpha; acid	1.73993
1435277_x_at	NME1	non-metastatic cells 1, protein (NM23A) expressed in	1.49167
1424093_x_at	CD151	CD151 molecule (Raph blood group)	1.3031
1435444_at	ATF6	activating transcription factor 6	1.30752
1451627_a_at	SLC1A2	solute carrier family 1 (glial high affinity glutamate transporter), member 2	-3.07027	1.46174
1417192_at	TOMM70A	translocase of outer mitochondrial membrane 70 homolog A (S. cerevisiae)	1.353
1427295_at	SLC38A10	solute carrier family 38, member 10	1.41396
1420841_at	PTPRF	protein tyrosine phosphatase, receptor type, F	-1.34276	-1.49008
1428772_at	XPOT	exportin, tRNA (nuclear export receptor for tRNAs)	1.55246
1455900_x_at	TGM2	transglutaminase 2 (C polypeptide, protein-glutamine-gamma-glutamyltransferase)	1.70386	1.57412
1439934_at	SLC30A10	solute carrier family 30, member 10	-2.18425	-2.02224
1437250_at	MREG	melanoregulin	-1.59784	-1.77964
1424522_at	HEATR1	HEAT repeat containing 1	-1.46933
1416832_at	SLC39A8	solute carrier family 39 (zinc transporter), member 8	-1.46245
1434348_at	FEZ2	fasciculation and elongation protein zeta 2 (zygin II)	1.58546
1451455_at	THNSL2	threonine synthase-like 2 (S. cerevisiae)	1.93339
1448722_s_at	PPCS	phosphopantothenoylcysteine synthetase	1.87775
1434768_at	TPP1	tripeptidyl peptidase I	-1.42448	1.29905
1428382_at	SMARCC2	SWI/SNF related, matrix associated, actin dependent regulator of chromatin, subfamily c, member 2	-1.65819
1448898_at	CCL9	chemokine (C-C motif) ligand 9	4.45836	1.46555
1415904_at	LPL	lipoprotein lipase	-1.63788	1.30377
1450111_a_at	NUDT8	nudix (nucleoside diphosphate linked moiety X)-type motif 8	1.43245
1428675_at	C1ORF128	chromosome 1 open reading frame 128	-2.22925	-1.37758
1421989_s_at	PAPSS2	3'-phosphoadenosine 5'-phosphosulfate synthase 2	2.48808
1415754_at	POLR2F	polymerase (RNA) II (DNA directed) polypeptide F	1.58657
1423185_a_at	UBAP1	ubiquitin associated protein 1	1.40328
1425505_at	MYLK	myosin light chain kinase	-1.46731
1424776_a_at	SLC25A28	solute carrier family 25, member 28	1.64187
1426716_at	TDRD7	tudor domain containing 7	1.50046
1449110_at	RHOB	ras homolog gene family, member B	-1.3806	1.48281
1426343_at	STT3B	STT3, subunit of the oligosaccharyltransferase complex, homolog B (S. cerevisiae)	1.80902
1418522_at	MTX1	metaxin 1	1.56833
1416698_a_at	CKS1B	CDC28 protein kinase regulatory subunit 1B	2.30979
1436562_at	DDX58	DEAD (Asp-Glu-Ala-Asp) box polypeptide 58	1.72299
1447585_s_at	MRPS6	mitochondrial ribosomal protein S6	1.31183
1416499_a_at	DCTN6	dynactin 6	-1.23468
1428885_at	AFMID	arylformamidase	1.75646
1417566_at	ABHD5	abhydrolase domain containing 5	1.48608	-1.4344
1438644_x_at	COMMD9	COMM domain containing 9	1.32075	1.22294
1423431_a_at	MYBBP1A	MYB binding protein (P160) 1a	1.38064
1453473_a_at	DYNLT1	dynein, light chain, Tctex-type 1	1.35171
1438289_a_at	SUMO1	SMT3 suppressor of mif two 3 homolog 1 (S. cerevisiae)	1.34616	1.27875
1424905_a_at	SLC39A11	solute carrier family 39 (metal ion transporter), member 11	1.43657	-1.40786
1448559_at	FLOT1	flotillin 1	1.63307
1456090_at	PDHX	pyruvate dehydrogenase complex, component X	1.52702	-1.33889
1433708_at	SRP68	signal recognition particle 68kDa	1.39687
1427097_at	WWP1	WW domain containing E3 ubiquitin protein ligase 1	1.63895
1451700_a_at	C7ORF20	chromosome 7 open reading frame 20	1.43545
1456383_at	RSL1D1	ribosomal L1 domain containing 1	1.51183
1436753_at	ADCK5	aarF domain containing kinase 5	-2.64382	-3.28133
1424544_at	NRBP2	nuclear receptor binding protein 2	-2.71205	1.69706
1450883_a_at	CD36	CD36 molecule (thrombospondin receptor)	1.49223	1.79168
1417168_a_at	USP2	ubiquitin specific peptidase 2	1.85308	3.16309
1416606_s_at	NHP2	NHP2 ribonucleoprotein homolog (yeast)	1.93282
1429107_at	UBR3	ubiquitin protein ligase E3 component n-recognin 3 (putative)	1.55643
1455458_x_at	GMPPA	GDP-mannose pyrophosphorylase A	1.34072
1454621_s_at	FAM73B	family with sequence similarity 73, member B	1.40695
1420817_at	YWHAG	tyrosine 3-monooxygenase/tryptophan 5-monooxygenase activation protein, gamma polypeptide	1.58543
1427229_at	HMGCR	3-hydroxy-3-methylglutaryl-Coenzyme A reductase	2.63127	1.54951
1435972_at	CAST	calpastatin	-1.38636
1424968_at	2210023G05RIK	RIKEN cDNA 2210023G05 gene	1.80414	-1.5138
1455901_at	CHPT1	choline phosphotransferase 1	-1.49127
1422508_at	ATP6V1A	ATPase, H+ transporting, lysosomal 70kDa, V1 subunit A	1.48998
1453099_at	CSNK2A2	casein kinase 2, alpha prime polypeptide	-1.52848
1427921_s_at	C16ORF61	chromosome 16 open reading frame 61	1.38162
1430292_a_at	C6ORF162	chromosome 6 open reading frame 162	1.29241
1433747_at	LNPEP	leucyl/cystinyl aminopeptidase	-1.32786
1416867_at	BET1	blocked early in transport 1 homolog (S. cerevisiae)	1.34738
1452607_at	VMA21	VMA21 vacuolar H+-ATPase homolog (S. cerevisiae)	1.30677
1428291_at	EXOSC8	exosome component 8	2.15852
1441972_at	6230424C14RIK	RIKEN cDNA 6230424C14 gene	-1.43726
1450378_at	TAPBP	TAP binding protein (tapasin)	1.56727
1416086_at	TPST2	tyrosylprotein sulfotransferase 2	-1.59029
1416953_at	CTGF	connective tissue growth factor	-1.92273
1437711_x_at	ODC1	ornithine decarboxylase 1	1.61567	1.94863
1417538_at	SLC35A1	solute carrier family 35 (CMP-sialic acid transporter), member A1	-1.34815
1421182_at	CLEC1B	C-type lectin domain family 1, member B	-1.3675	1.49802
1448436_a_at	IRF1	interferon regulatory factor 1	1.6574
1448311_at	USP5	ubiquitin specific peptidase 5 (isopeptidase T)	1.74802
1426397_at	TGFBR2	transforming growth factor, beta receptor II (70/80kDa)	2.38736	1.2891
1435538_at	C2ORF68	chromosome 2 open reading frame 68	-1.9582
1417185_at	LY6A	lymphocyte antigen 6 complex, locus A	1.60483
1448737_at	TSPAN7	tetraspanin 7	-1.36703	-1.30654
1417683_at	DIABLO	diablo homolog (Drosophila)	1.30056
1431429_a_at	ARL4A	ADP-ribosylation factor-like 4A	-1.42814
1450112_a_at	GAS2	growth arrest-specific 2	-1.6282
1416178_a_at	PLEKHB1	pleckstrin homology domain containing, family B (evectins) member 1	-1.99324	-1.46701
1443729_at	MTSS1	metastasis suppressor 1	-1.78018	-1.43802
1451291_at	OBFC2B	oligonucleotide/oligosaccharide-binding fold containing 2B	1.28115
1449186_at	BAG4	BCL2-associated athanogene 4	-1.38749	-1.40064
1436326_at	RORA	RAR-related orphan receptor A	-1.41167
1418443_at	XPO1	exportin 1 (CRM1 homolog, yeast)	1.26234	1.28829
1454935_at	FITM2	fat storage-inducing transmembrane protein 2	1.34576	-1.35871
1422497_at	SLC30A5	solute carrier family 30 (zinc transporter), member 5	1.28929
1448273_at	GSS	glutathione synthetase	1.62443	2.08416
1428926_at	1110003O08RIK	RIKEN cDNA 1110003O08 gene	-1.99289
1427207_s_at	AFG3L2	AFG3 ATPase family gene 3-like 2 (yeast)	1.29117
1454982_at	ARFGEF2	ADP-ribosylation factor guanine nucleotide-exchange factor 2 (brefeldin A-inhibited)	1.32442
1432211_a_at	FBXO9	F-box protein 9	-1.39234
1416964_at	EEFSEC	eukaryotic elongation factor, selenocysteine-tRNA-specific	1.44245
1421260_a_at	SRM	spermidine synthase	3.78357
1416029_at	KLF10	Kruppel-like factor 10	-4.05373	1.62941
1425011_x_at	STX18	syntaxin 18	1.73851
1418265_s_at	IRF2	interferon regulatory factor 2	-2.0604
1424685_at	EXOSC4	exosome component 4	1.32671
1416108_a_at	TMED3	transmembrane emp24 protein transport domain containing 3	2.42506
1455728_at	PTEN	phosphatase and tensin homolog	-1.50138
1435357_at	C1ORF63	chromosome 1 open reading frame 63	-1.76587	-1.5008
1416824_at	C11ORF74	chromosome 11 open reading frame 74	1.4832
1450099_a_at	GBA	glucosidase, beta, acid	1.77143	1.44257
1436420_a_at	IPO4	importin 4	1.58697	1.41533
1423571_at	S1PR1	sphingosine-1-phosphate receptor 1	-1.79764
1439060_s_at	WIPI1	WD repeat domain, phosphoinositide interacting 1	-1.35714
1433635_at	WDR18	WD repeat domain 18	1.70651
1450705_at	RDBP	RD RNA binding protein	1.50036
1449382_at	SLC6A12	solute carrier family 6 (neurotransmitter transporter, betaine/GABA), member 12	-1.49129
1418604_at	AVPR1A	arginine vasopressin receptor 1A	-2.34719	1.27488
1419173_at	ACY1	aminoacylase 1	-1.58178
1427177_at	FYCO1	FYVE and coiled-coil domain containing 1	-1.32944
1428306_at	DDIT4	DNA-damage-inducible transcript 4	-1.84726
1448403_at	LARS	leucyl-tRNA synthetase	1.25273
1433992_at	SHROOM2	shroom family member 2	-1.3468
1435742_at	SMEK1	SMEK homolog 1, suppressor of mek1 (Dictyostelium)	-1.41031
1427266_at	PBRM1	polybromo 1	-1.41402
1442003_at	DIAPH2	diaphanous homolog 2 (Drosophila)	1.60979
1434544_at	BOLA2	bolA homolog 2 (E. coli)	1.45604	1.89679
1428511_at	PHKG2	phosphorylase kinase, gamma 2 (testis)	-1.51686
1423265_at	MINPP1	multiple inositol polyphosphate histidine phosphatase, 1	1.32489
1438199_at	C8ORF40	chromosome 8 open reading frame 40	-1.43624
1416137_at	ANXA7	annexin A7	2.15962
1451232_at	CD151	CD151 molecule (Raph blood group)	1.36248
1454958_at	GSK3B	glycogen synthase kinase 3 beta	1.36591
1448848_at	TOR1B	torsin family 1, member B (torsin B)	1.62256	1.64539
1450226_at	PRLR	prolactin receptor	-2.73229	2.50141
1419305_a_at	FBXO36	F-box protein 36	1.51817
1452214_at	SKIL	SKI-like oncogene	-1.82173	1.8659
1416321_s_at	PRELP	proline/arginine-rich end leucine-rich repeat protein	-1.55876
1451211_a_at	LGTN	ligatin	1.34679
1423733_a_at	FIZ1	FLT3-interacting zinc finger 1	-1.37986
1436549_a_at	HNRNPA1	heterogeneous nuclear ribonucleoprotein A1	-1.54578
1424564_at	C20ORF43	chromosome 20 open reading frame 43	-1.46268
1437454_a_at	TMX2	thioredoxin-related transmembrane protein 2	1.47945
1451190_a_at	SBK1	SH3-binding domain kinase 1	1.48312
1419912_s_at	STRAP	serine/threonine kinase receptor associated protein	1.35964
1447951_at			-2.22419
1421040_a_at	GSTA5	glutathione S-transferase alpha 5	2.84672	2.98716
1423643_at	DDX39	DEAD (Asp-Glu-Ala-Asp) box polypeptide 39	1.39363	1.45894
1455832_a_at	UMPS	uridine monophosphate synthetase	1.61874
1429166_s_at	CLMN	calmin (calponin-like, transmembrane)	-1.34038
1451479_a_at	TMEM53	transmembrane protein 53	1.79407
1435222_at	FOXP1	forkhead box P1	-1.49368	-1.30571
1459843_s_at	SMAD1	SMAD family member 1	-1.53207
1448376_at	WRNIP1	Werner helicase interacting protein 1	-1.41103
1416290_a_at	PSMC4	proteasome (prosome, macropain) 26S subunit, ATPase, 4	1.95961	1.30262
1424456_at	PVRL2	poliovirus receptor-related 2 (herpesvirus entry mediator B)	-1.51255	-1.2962
1424615_at	PGAP2	post-GPI attachment to proteins 2	1.50486	-1.28565
1430990_s_at	MRPL44	mitochondrial ribosomal protein L44	-1.33455	-1.52771
1447724_x_at	OPA3	optic atrophy 3 (autosomal recessive, with chorea and spastic paraplegia)	1.38098
1434692_at	C2ORF60	chromosome 2 open reading frame 60	-2.05132	-1.72217
1448927_at	KCNN2	potassium intermediate/small conductance calcium-activated channel, subfamily N, member 2	-1.87809
1452960_at	SCYL3	SCY1-like 3 (S. cerevisiae)	-1.5024
1454006_a_at	UBXN8	UBX domain protein 8	1.37496	1.27317
1417969_at	FBXO31	F-box protein 31	-1.51377
1448986_x_at	DNASE2	deoxyribonuclease II, lysosomal	1.53019
1456808_at			-1.83215
1429690_at	1300003B13RIK	RIKEN cDNA 1300003B13 gene	-1.60167
1448681_at	IL15RA	interleukin 15 receptor, alpha	-1.51018
1444138_at	CYP2R1	cytochrome P450, family 2, subfamily R, polypeptide 1	1.30945	-1.34617
1418279_a_at	AKAP1	A kinase (PRKA) anchor protein 1	-1.50103
1453988_a_at	IDE	insulin-degrading enzyme	1.81422
1451523_a_at	MIF4GD	MIF4G domain containing	-1.80916
1457486_at			-1.61499	-1.48494
1453287_at	ANKRD33B	ankyrin repeat domain 33B	-1.42895
1451019_at	CTSF	cathepsin F	-1.40036
1417383_at	ENTPD5	ectonucleoside triphosphate diphosphohydrolase 5	3.37481
1434613_at	C16ORF72	chromosome 16 open reading frame 72	-2.21471
1423234_at	PSMD5	proteasome (prosome, macropain) 26S subunit, non-ATPase, 5	3.22737
1444458_at			-1.5207
1452970_at	ZMYM2	zinc finger, MYM-type 2	-1.37135
1429005_at	MFHAS1	malignant fibrous histiocytoma amplified sequence 1	-2.00319
1454654_at	DIRC2	disrupted in renal carcinoma 2	-1.86557	-1.31369
1419857_at			-2.36173
1459890_s_at	C9ORF16	chromosome 9 open reading frame 16	1.7192
1420983_at	PCTP	phosphatidylcholine transfer protein	1.69146
1448208_at	SMAD1	SMAD family member 1	-1.52203
1451234_at	FAM193B	family with sequence similarity 193, member B	-1.41912
1436501_at	MTUS1	microtubule associated tumor suppressor 1	-1.33118
1455839_at	UGGT1	UDP-glucose glycoprotein glucosyltransferase 1	1.35212
1418566_s_at	NUDCD2	NudC domain containing 2	1.32936
1419509_a_at	NAGK	N-acetylglucosamine kinase	1.46981
1424140_at	GALE	UDP-galactose-4-epimerase	1.79274	-2.92784
1451275_at	UHRF1BP1L	UHRF1 binding protein 1-like	1.56371	1.44491
1420626_at	GTF3C6	general transcription factor IIIC, polypeptide 6, alpha 35kDa	1.50273
1460401_at	EDEM3	ER degradation enhancer, mannosidase alpha-like 3	1.42353
1429055_at	KIAA1598	KIAA1598	-1.41018
1454804_at	NPLOC4	nuclear protein localization 4 homolog (S. cerevisiae)	1.65356
1424617_at	IFI35	interferon-induced protein 35	1.8695
1435803_a_at	EIF4E2	eukaryotic translation initiation factor 4E family member 2	1.67049	1.31569
1416605_at	NHP2	NHP2 ribonucleoprotein homolog (yeast)	1.84466
1418649_at	EGLN3	egl nine homolog 3 (C. elegans)	1.48653
1452821_at	TIAL1	TIA1 cytotoxic granule-associated RNA binding protein-like 1	-1.466
1417303_at	MVD	mevalonate (diphospho) decarboxylase	2.35912
1426708_at	ANTXR2	anthrax toxin receptor 2	1.38984
1439024_at	BAG4	BCL2-associated athanogene 4	-1.32371	-1.52522
1451857_a_at	NOTUM	notum pectinacetylesterase homolog (Drosophila)	-1.59238
1442406_at	9230104K21RIK	RIKEN cDNA 9230104K21 gene	-2.10323
1460649_at	IRAK1	interleukin-1 receptor-associated kinase 1	1.68344
1437341_x_at	CNP	2',3'-cyclic nucleotide 3' phosphodiesterase	-2.82326	-2.3875
1416511_a_at	CDC42EP4	CDC42 effector protein (Rho GTPase binding) 4	-1.40657
1433763_at	ENTPD5	ectonucleoside triphosphate diphosphohydrolase 5	4.76393
1423272_at	POLG	polymerase (DNA directed), gamma	-1.27522
1455405_at	PSTPIP2	proline-serine-threonine phosphatase interacting protein 2	1.33139
1425665_a_at	SRP54C	signal recognition particle 54C	1.40588	1.36528
1423233_at	CEBPD	CCAAT/enhancer binding protein (C/EBP), delta	-1.92496	1.43254
1451680_at	SRXN1	sulfiredoxin 1 homolog (S. cerevisiae)	3.9913	1.60946
1456085_x_at	CD151	CD151 molecule (Raph blood group)	1.45771
1429092_at	VKORC1L1	vitamin K epoxide reductase complex, subunit 1-like 1	1.60496	1.27525
1416182_at	APBA3	amyloid beta (A4) precursor protein-binding, family A, member 3	2.6262
1452346_at	B3GNT1	UDP-GlcNAc:betaGal beta-1,3-N-acetylglucosaminyltransferase 1	-1.29495
1452318_a_at	HSPA1A	heat shock 70kDa protein 1A	1.69368
1429264_at	C030044B11RIK	RIKEN cDNA C030044B11 gene	-2.01872
1433436_s_at	THTPA	thiamine triphosphatase	-2.05778
1450914_at	PPP1R14B	protein phosphatase 1, regulatory (inhibitor) subunit 14B	2.24755	1.35016
1441498_at			-1.40788
1435030_at	UPF2	UPF2 regulator of nonsense transcripts homolog (yeast)	-1.30637
1422533_at	CYP51A1	cytochrome P450, family 51, subfamily A, polypeptide 1	2.03486	1.555
1435464_at	C4ORF34	chromosome 4 open reading frame 34	-1.37801
1425964_x_at	HSPB1	heat shock 27kDa protein 1	2.36364
1423927_at	SLC35B2	solute carrier family 35, member B2	-2.03209
1418492_at	GREM2	gremlin 2, cysteine knot superfamily, homolog (Xenopus laevis)	-1.75896
1429115_at	2010003O02RIK	RIKEN cDNA 2010003O02 gene	-1.66197
1437382_at	ACVR2A	activin A receptor, type IIA	-1.42542
1455350_at	TMEM62	transmembrane protein 62	2.14084
1416842_at	GSTM3	glutathione S-transferase mu 3 (brain)	1.4516
1423840_at	CCDC56	coiled-coil domain containing 56	1.6261
1435000_at	GSPT1	G1 to S phase transition 1	-1.29997
1416149_at	OLIG1	oligodendrocyte transcription factor 1	-2.75554	-3.84669
1422147_a_at	PLA2G6	phospholipase A2, group VI (cytosolic, calcium-independent)	2.51214
1426414_a_at	RNF7	ring finger protein 7	1.4506
1419161_a_at	NOX4	NADPH oxidase 4	-4.45777	-1.31672
1450738_at	KIF21A	kinesin family member 21A	1.44548
1455596_a_at	C9ORF142	chromosome 9 open reading frame 142	-1.60627	-1.93911
1418099_at	TNFRSF1B	tumor necrosis factor receptor superfamily, member 1B	-1.39826
1438751_at	SLC30A10	solute carrier family 30, member 10	-2.17893	-2.65401
1436325_at	RORA	RAR-related orphan receptor A	-1.46095
1449317_at	CFLAR	CASP8 and FADD-like apoptosis regulator	-1.26059	-1.28662
1428822_a_at	SNX24	sorting nexin 24	1.31485
1436320_at			1.53647	-1.47449
1438177_x_at	ENTPD4	ectonucleoside triphosphate diphosphohydrolase 4	1.52271
1428884_at	TMEM57	transmembrane protein 57	1.46404
1427228_at	PALLD	palladin, cytoskeletal associated protein	1.62468
1455668_at	WHSC1L1	Wolf-Hirschhorn syndrome candidate 1-like 1	-1.45601	-1.27968
1460594_a_at	GMPPA	GDP-mannose pyrophosphorylase A	1.3823
1428098_a_at	TM7SF3	transmembrane 7 superfamily member 3	1.73724
1423121_at	IDE	insulin-degrading enzyme	1.47389
1428683_at	FAM173B	family with sequence similarity 173, member B	1.45636
1418052_at	MVK	mevalonate kinase	1.63704	1.34551
1423321_at	MYADM	myeloid-associated differentiation marker	1.29766	1.40132
1452625_at	KCTD2	potassium channel tetramerisation domain containing 2	1.33481
1427747_a_at	LCN2	lipocalin 2	2.26333	8.73121
1418794_at	CDS2	CDP-diacylglycerol synthase (phosphatidate cytidylyltransferase) 2	1.82037
1418664_at	MPDZ	multiple PDZ domain protein	-1.72055
1439399_a_at	SNORD22	small nucleolar RNA, C/D box 22	-1.5291
1451260_at	ALDH1B1	aldehyde dehydrogenase 1 family, member B1	1.56499
1430245_at			-1.97132
1450028_a_at	LANCL2	LanC lantibiotic synthetase component C-like 2 (bacterial)	-1.27219
1423632_at	GPR146	G protein-coupled receptor 146	-1.60011
1451346_at	MTAP	methylthioadenosine phosphorylase	1.35283
1437945_x_at	NAP1L1	nucleosome assembly protein 1-like 1	1.41579
1417025_at	HLA-DRB1	major histocompatibility complex, class II, DR beta 1	-1.88092	-1.83336
1437717_x_at	6820431F20RIK	cadherin 11 pseudogene	-1.35985
1454905_at	IBTK	inhibitor of Bruton agammaglobulinemia tyrosine kinase	1.53816
1451845_a_at	PTRH2	peptidyl-tRNA hydrolase 2	1.83386
1450409_a_at	SLC48A1	solute carrier family 48 (heme transporter), member 1	5.01311	1.27819
1452977_at	ZHX3	zinc fingers and homeoboxes 3	-1.43857
1426663_s_at	SLC45A3	solute carrier family 45, member 3	-1.74378
1455481_at	IDS	iduronate 2-sulfatase	-2.22082
1448944_at	NRP1	neuropilin 1	-2.0846	-1.28246
1416400_at	PYCRL	pyrroline-5-carboxylate reductase-like	1.63934
1423397_at	UGT2B17	UDP glucuronosyltransferase 2 family, polypeptide B17	-7.13404	-10.3549
1430274_a_at	STARD3NL	STARD3 N-terminal like	1.39917
1416445_at	FAM98A	family with sequence similarity 98, member A	1.97291	1.42207
1424654_at	ACP2	acid phosphatase 2, lysosomal	1.54756
1455456_a_at	TIMM50	translocase of inner mitochondrial membrane 50 homolog (S. cerevisiae)	1.31325
1423769_at	PTCD2	pentatricopeptide repeat domain 2	1.41356
1456541_x_at	ATAD3A	ATPase family, AAA domain containing 3A	1.71707
1455073_at	CDADC1	cytidine and dCMP deaminase domain containing 1	-1.36884
1450252_at	ONECUT1	one cut homeobox 1	-4.33577	-4.78907
1445322_x_at			-1.30059
1455439_a_at	LGALS1	lectin, galactoside-binding, soluble, 1	1.84159
1417578_a_at	GMPPA	GDP-mannose pyrophosphorylase A	1.35608
1448080_at	E2F8	E2F transcription factor 8	-5.26136	-1.18471
1428889_at	ALKBH3	alkB, alkylation repair homolog 3 (E. coli)	1.46691
1433653_at	FAM20A	family with sequence similarity 20, member A	-1.53084	-1.39293
1455675_a_at	TIAL1	TIA1 cytotoxic granule-associated RNA binding protein-like 1	1.59896
1436724_a_at	LGTN	ligatin	1.38829
1433936_at	SDHAF1	succinate dehydrogenase complex assembly factor 1	1.3478
1453851_a_at	GADD45G	growth arrest and DNA-damage-inducible, gamma	-4.12908
1424006_at	AARSD1	alanyl-tRNA synthetase domain containing 1	1.45609
1449142_a_at	YIPF5	Yip1 domain family, member 5	1.25241
1425344_at	NARF	nuclear prelamin A recognition factor	-1.79281
1436216_s_at	INF2	inverted formin, FH2 and WH2 domain containing	1.65981
1434611_at	RNF123	ring finger protein 123	1.7739
1434021_at	KIAA0090	KIAA0090	2.01443
1435341_at	PPIG	peptidylprolyl isomerase G (cyclophilin G)	-1.39682
1425626_at	GSTM5	glutathione S-transferase mu 5	3.02877
1424151_at	AIMP2	aminoacyl tRNA synthetase complex-interacting multifunctional protein 2	1.365
1450814_a_at	IPO4	importin 4	1.96948
1429008_at	KIAA0776	KIAA0776	1.43565
1420835_at	SLC25A30	solute carrier family 25, member 30	-2.74693	-2.02959
1436332_at	HSPB6	heat shock protein, alpha-crystallin-related, B6	1.64079	-1.55256
1434276_x_at	C6ORF89	chromosome 6 open reading frame 89	1.44579	-1.23794
1448623_at	TMEM123	transmembrane protein 123	-1.43892
1422452_at	BAG3	BCL2-associated athanogene 3	1.71305	1.56189
1454680_at	KIAA0232	KIAA0232	1.36317
1452637_a_at	BOLA1	bolA homolog 1 (E. coli)	1.32327	1.4483
1435805_at	LIN7A	lin-7 homolog A (C. elegans)	-3.61627
1431214_at	GM3579	predicted gene 3579	-1.9828	1.90593
1419573_a_at	LGALS1	lectin, galactoside-binding, soluble, 1	1.84723
1457434_s_at	PTPLA	protein tyrosine phosphatase-like (proline instead of catalytic arginine), member A	2.45276
1454690_at	IKBKG	inhibitor of kappa light polypeptide gene enhancer in B-cells, kinase gamma	1.61774
1448693_at	GLTPD1	glycolipid transfer protein domain containing 1	1.67753
1425557_x_at	TSC22D3	TSC22 domain family, member 3	-1.57084
1436305_at	RNF217	ring finger protein 217	-1.46817
1428612_at	ATG7	ATG7 autophagy related 7 homolog (S. cerevisiae)	1.48319
1417432_a_at	GNB1	guanine nucleotide binding protein (G protein), beta polypeptide 1	1.36917
1441870_s_at	PKD2	polycystic kidney disease 2 (autosomal dominant)	-1.4745
1439847_s_at	KLF12	Kruppel-like factor 12	-1.60123
1455521_at	KLF12	Kruppel-like factor 12	-1.80565
1438678_at	NCRNA00116	non-protein coding RNA 116	2.217
1424519_at	MTG1	mitochondrial GTPase 1 homolog (S. cerevisiae)	1.44926
1442793_s_at	TBRG4	transforming growth factor beta regulator 4	1.34526
1446068_at	ADK	adenosine kinase	-2.02561
1458708_at			-1.75353
1441855_x_at	CXCL2	chemokine (C-X-C motif) ligand 2	1.86664	2.89851
1416208_at	USP14	ubiquitin specific peptidase 14 (tRNA-guanine transglycosylase)	1.86296
1418652_at	CXCL9	chemokine (C-X-C motif) ligand 9	-1.62109
1437402_x_at	TMEM41B	transmembrane protein 41B	1.45247
1425228_a_at	DGUOK	deoxyguanosine kinase	-1.31827
1417633_at	SOD3	superoxide dismutase 3, extracellular	-1.60504
1455131_at	OPA3	optic atrophy 3 (autosomal recessive, with chorea and spastic paraplegia)	1.36429
1457287_at			-1.34011
1435748_at	GDA	guanine deaminase	1.85763	1.78227
1456352_a_at	SF3B2	splicing factor 3b, subunit 2, 145kDa	-1.90796
1418844_at	ALG9	asparagine-linked glycosylation 9, alpha-1,2-mannosyltransferase homolog (S. cerevisiae)	1.42093
1444487_at	LRAT	lecithin retinol acyltransferase (phosphatidylcholine--retinol O-acyltransferase)	-3.21368
1426525_at	ARID2	AT rich interactive domain 2 (ARID, RFX-like)	-1.54372
1447112_s_at	CRYL1	crystallin, lambda 1	1.5005
1417241_at	AMZ2	archaelysin family metallopeptidase 2	1.54559
1434256_s_at	CDS2	CDP-diacylglycerol synthase (phosphatidate cytidylyltransferase) 2	2.03723
1418838_at	ABCD1	ATP-binding cassette, sub-family D (ALD), member 1	1.62876
1450816_at	POLG2	polymerase (DNA directed), gamma 2, accessory subunit	-1.49136
1460687_at	SETD8	SET domain containing (lysine methyltransferase) 8	1.83755
1455010_at	1500012F01RIK	RIKEN cDNA 1500012F01 gene	-1.93092
1436351_at	COQ3	coenzyme Q3 homolog, methyltransferase (S. cerevisiae)	1.61462
1431406_at	AGXT2L1	alanine-glyoxylate aminotransferase 2-like 1	-4.81348	-2.52434
1435900_at	ZBTB43	zinc finger and BTB domain containing 43	-1.2779
1420888_at	BCL2L1	BCL2-like 1	-1.66015
1428552_at	2610001J05RIK	RIKEN cDNA 2610001J05 gene	-1.33335
1436377_at	GPR137	G protein-coupled receptor 137	-1.5421
1452464_a_at	MAP1D	methionine aminopeptidase 1D	1.44331
1420093_s_at	HNRPDL	heterogeneous nuclear ribonucleoprotein D-like	-1.33417
1428351_at	PPM1M	protein phosphatase, Mg2+/Mn2+ dependent, 1M	-1.45316	-1.30254
1452771_s_at	ACSL3	acyl-CoA synthetase long-chain family member 3	1.78675	1.50382
1433884_at	SYT1	synaptotagmin I	-1.57044	-1.21883
1423723_s_at	TARDBP	TAR DNA binding protein	-1.29616
1427042_at	MAL2	mal, T-cell differentiation protein 2	1.66978
1451204_at	SCARA5	scavenger receptor class A, member 5 (putative)	-3.11215
1425705_a_at	ERO1LB	ERO1-like beta (S. cerevisiae)	-1.59718
1454036_a_at	USP15	ubiquitin specific peptidase 15	1.36695
1423806_at	INTS4	integrator complex subunit 4	1.39906
1447380_at	AMDHD1	amidohydrolase domain containing 1	-2.76326	-1.52175
1459557_at			-4.59831
1423220_at	EIF4E	eukaryotic translation initiation factor 4E	1.37808
1418472_at	ASPA	aspartoacylase (Canavan disease)	1.43848
1449267_at	CHID1	chitinase domain containing 1	2.73442
1422844_a_at	WDR77	WD repeat domain 77	1.43708
1455029_at	KIF21A	kinesin family member 21A	1.36898
1425633_at	CFHR2	complement factor H-related 2	-1.98196	-1.81768
1451382_at	CHAC1	ChaC, cation transport regulator homolog 1 (E. coli)	-4.13326
1451715_at	MAFB	v-maf musculoaponeurotic fibrosarcoma oncogene homolog B (avian)	-6.00763	-1.95598
1429152_at	ZKSCAN1	zinc finger with KRAB and SCAN domains 1	-1.39666	-1.2868
1418704_at	S100A13	S100 calcium binding protein A13	-2.06835
1429079_a_at	LOC729991	hypothetical protein LOC729991	1.29845
1417579_x_at	GMPPA	GDP-mannose pyrophosphorylase A	1.32205
1449043_at	NAGA	N-acetylgalactosaminidase, alpha-	-1.5428
1423765_at	ATHL1	ATH1, acid trehalase-like 1 (yeast)	-1.37392
1421500_at	STS	steroid sulfatase (microsomal), isozyme S	-1.67542
1428559_at	KDSR	3-ketodihydrosphingosine reductase	1.62226	-1.18473
1418455_at	COPZ2	coatomer protein complex, subunit zeta 2	1.8417
1428352_at	ARRDC2	arrestin domain containing 2	-2.34552
1450447_at	HNF4A	hepatocyte nuclear factor 4, alpha	-1.44342
1417267_s_at	FKBP11	FK506 binding protein 11, 19 kDa	2.27619
1419664_at	SRR	serine racemase	1.55589
1426395_s_at	EIF3J	eukaryotic translation initiation factor 3, subunit J	1.46251	1.25907
1453744_a_at	ANKRD40	ankyrin repeat domain 40	1.36732
1438420_at	RBM39	RNA binding motif protein 39	-1.92039
1449459_s_at	ASB13	ankyrin repeat and SOCS box-containing 13	-1.45034
1452972_at	TTC32	tetratricopeptide repeat domain 32	1.3911
1448663_s_at	MVD	mevalonate (diphospho) decarboxylase	5.34177
1448668_a_at	IRAK1	interleukin-1 receptor-associated kinase 1	1.58425
1429085_at	VEZF1	vascular endothelial zinc finger 1	-1.42812
1425981_a_at	RBL2	retinoblastoma-like 2 (p130)	-1.40688
1436464_at			-1.55858
1452036_a_at	TMPO	thymopoietin	1.73771	1.25367
1433493_at	FAM73B	family with sequence similarity 73, member B	1.52355
1435646_at	IKBKG	inhibitor of kappa light polypeptide gene enhancer in B-cells, kinase gamma	1.7793	1.22054
1457644_s_at	CXCL2	chemokine (C-X-C motif) ligand 2	1.9886	3.60336
1433921_s_at	DPH3	DPH3, KTI11 homolog (S. cerevisiae)	1.685	1.29888
1416982_at	FOXO1	forkhead box O1	-1.64202
1418685_at	TIRAP	toll-interleukin 1 receptor (TIR) domain containing adaptor protein	1.27507
1438345_at			-2.15242
1453587_at	GGT6	gamma-glutamyltransferase 6	1.6208
1428828_at	RPAIN	RPA interacting protein	-1.29903
1448124_at	GUSB	glucuronidase, beta	1.874
1448689_at	RRAS2	related RAS viral (r-ras) oncogene homolog 2	-1.38104
1448410_at	UBE4B	ubiquitination factor E4B (UFD2 homolog, yeast)	1.45486
1442743_at	TRIP4	thyroid hormone receptor interactor 4	-1.5616	-1.37364
1443816_s_at	PIK3R6	phosphoinositide-3-kinase, regulatory subunit 6	1.73539	-1.23679
1447917_x_at	NTAN1	N-terminal asparagine amidase	-1.47746
1417974_at	KPNA4	karyopherin alpha 4 (importin alpha 3)	1.3383
1433633_at	IRF2BP2	interferon regulatory factor 2 binding protein 2	-1.7283
1420127_s_at	CCPG1	cell cycle progression 1	-1.47966
1440916_at	LOC100129480	similar to hCG2042446	1.81123	1.55808
1453011_at	BDH2	3-hydroxybutyrate dehydrogenase, type 2	-1.79011
1442145_at	ATP13A3	ATPase type 13A3	1.38528
1460742_at	ALG3	asparagine-linked glycosylation 3, alpha-1,3- mannosyltransferase homolog (S. cerevisiae)	1.71825
1431375_s_at	PARVA	parvin, alpha	-1.95356
1460576_at	EXOC6	exocyst complex component 6	-1.34087
1423871_at	TMEM63A	transmembrane protein 63A	-1.44759
1460164_at	SPIN1	spindlin 1	-1.5322
1441263_a_at	A930005H10RIK	RIKEN cDNA A930005H10 gene	1.60559
1428070_at	SYVN1	synovial apoptosis inhibitor 1, synoviolin	1.48639
1457871_at	COLEC10	collectin sub-family member 10 (C-type lectin)	-1.74314
1449045_at	AFG3L1	AFG3 ATPase family gene 3-like 1 (S. cerevisiae)	1.80243	1.23874
1434496_at	PLK3	polo-like kinase 3 (Drosophila)	2.48089	2.71323
1419352_at	C11ORF73	chromosome 11 open reading frame 73	1.64335
1452062_at	PRPSAP2	phosphoribosyl pyrophosphate synthetase-associated protein 2	-1.63571	-1.26572
1442118_at			-1.49207	-1.32566
1427951_s_at	CCDC28A	coiled-coil domain containing 28A	1.50485
1417309_at	TOB2	transducer of ERBB2, 2	-1.72256
1424335_at	PPCDC	phosphopantothenoylcysteine decarboxylase	1.6898
1441430_at			-1.55519	-1.99307
1448699_at	MRPL54	mitochondrial ribosomal protein L54	1.58134
1419428_a_at	GAA	glucosidase, alpha; acid	2.42135
1421046_a_at	PABPC4	poly(A) binding protein, cytoplasmic 4 (inducible form)	1.39283	1.32346
1417891_at	SPSB3	splA/ryanodine receptor domain and SOCS box containing 3	-1.35897	-1.27101
1428043_a_at	CMAH	cytidine monophosphate-N-acetylneuraminic acid hydroxylase (CMP-N-acetylneuraminate monooxygenase) pseudogene	-1.98022	-1.65305
1416454_s_at	ACTG2	actin, gamma 2, smooth muscle, enteric	1.39887
1416831_at	NEU1	sialidase 1 (lysosomal sialidase)	-1.32878
1425580_a_at	PIK3C3	phosphoinositide-3-kinase, class 3	-1.39596
1416171_at	C12ORF41	chromosome 12 open reading frame 41	1.42896
1440965_at	PIGL	phosphatidylinositol glycan anchor biosynthesis, class L	-2.15657	-1.32889
1421604_a_at	KLF3	Kruppel-like factor 3 (basic)	-1.47428
1436058_at	RSAD2	radical S-adenosyl methionine domain containing 2	4.20382
1436918_at			-1.45025	-1.44865
1452092_at	CHST15	carbohydrate (N-acetylgalactosamine 4-sulfate 6-O) sulfotransferase 15	-2.16267
1427473_at	GSTM3	glutathione S-transferase, mu 3	10.6103
1416527_at	RAB32	RAB32, member RAS oncogene family	-1.60263
1428715_at	GFPT1	glutamine-fructose-6-phosphate transaminase 1	1.81454
1426389_at	CAMK1D	calcium/calmodulin-dependent protein kinase ID	-1.73282	-3.02955
1438369_x_at	TMEM85	transmembrane protein 85	1.35895
1421059_a_at	ALG2	asparagine-linked glycosylation 2, alpha-1,3-mannosyltransferase homolog (S. cerevisiae)	1.87178	1.39752
1447364_x_at	MYO1B	myosin IB	-1.60604
1455332_x_at	FCGR2B	Fc fragment of IgG, low affinity IIb, receptor (CD32)	-1.65911
1437237_x_at	ZNF274	zinc finger protein 274	-1.36896
1417017_at	CYP17A1	cytochrome P450, family 17, subfamily A, polypeptide 1	-3.70925	3.13189
1453149_at	SLC25A32	solute carrier family 25, member 32	-1.79576
1420405_at	SLCO1A2	solute carrier organic anion transporter family, member 1A2	11.4938	7.75637
1424412_at	OGFRL1	opioid growth factor receptor-like 1	-1.88528	-1.39573
1427939_s_at	MYCBP	c-myc binding protein	1.37253
1417750_a_at	SLC25A37	solute carrier family 25, member 37	2.5243
1416666_at	SERPINE2	serpin peptidase inhibitor, clade E (nexin, plasminogen activator inhibitor type 1), member 2	-2.78499
1438790_x_at	TMEM41B	transmembrane protein 41B	1.56461
1425577_at	ZMYM5	zinc finger, MYM-type 5	-1.54839
1438081_at	MCC	mutated in colorectal cancers	-1.62764
1437453_s_at	PCSK9	proprotein convertase subtilisin/kexin type 9	1.70304	1.49584
1418507_s_at	SOCS2	suppressor of cytokine signaling 2	-5.87149	1.88386
1435043_at	PLCB1	phospholipase C, beta 1 (phosphoinositide-specific)	1.31245
1417351_a_at	SNRPA1	small nuclear ribonucleoprotein polypeptide A'	1.83807	1.21563
1423266_at	C1ORF93	chromosome 1 open reading frame 93	1.50177	-1.40173
1427351_s_at	IGHM	immunoglobulin heavy constant mu	3.60987	-21.8363
1445862_at	KIAA0430	KIAA0430	1.41663	-1.42952
1437110_at	C12ORF35	chromosome 12 open reading frame 35	-2.58407
1434545_x_at	BOLA2	bolA homolog 2 (E. coli)	1.46276	1.77766
1425297_at	ZNF124	zinc finger protein 124	-1.31446	-1.21626
1448705_at	ZBTB22	zinc finger and BTB domain containing 22	-1.32488
1431032_at	AGL	amylo-1, 6-glucosidase, 4-alpha-glucanotransferase	2.05597	1.22914
1448383_at	MMP14	matrix metallopeptidase 14 (membrane-inserted)	-1.44122	1.35999
1455174_at	RPS19BP1	ribosomal protein S19 binding protein 1	1.34414
1444691_at	PRKD3	protein kinase D3	-1.59365
1449037_at	CREM	cAMP responsive element modulator	-1.84618
1433916_at	VAMP3	vesicle-associated membrane protein 3 (cellubrevin)	1.44446
1450034_at	STAT1	signal transducer and activator of transcription 1, 91kDa	1.81086
1423607_at	LUM	lumican	-1.60948	-1.6327
1460370_at	TOP1MT	topoisomerase (DNA) I, mitochondrial	1.4421
1435635_at	PCMTD1	protein-L-isoaspartate (D-aspartate) O-methyltransferase domain containing 1	-1.39287
1427127_x_at	HSPA1A	heat shock 70kDa protein 1A	1.84936	-1.44755
1440254_at	GM3246	predicted gene 3246	-1.86112
1426067_x_at	CCT3	chaperonin containing TCP1, subunit 3 (gamma)	1.53529
1428186_at	KCTD6	potassium channel tetramerisation domain containing 6	-1.36181
1460356_at	ESAM	endothelial cell adhesion molecule	-1.51363
1460633_at	PRPF19	PRP19/PSO4 pre-mRNA processing factor 19 homolog (S. cerevisiae)	1.92312
1433632_at	IRF2BP2	interferon regulatory factor 2 binding protein 2	-2.59603
1419283_s_at	TNS1	tensin 1	-1.83678
1423785_at	EGLN1	egl nine homolog 1 (C. elegans)	-2.37109
1459793_s_at	LYRM5	LYR motif containing 5	-1.5067	-1.33104
1425314_at	GPR98	G protein-coupled receptor 98	-2.80692	-1.60662
1416894_at	HSPBP1	HSPA (heat shock 70kDa) binding protein, cytoplasmic cochaperone 1	1.47904
1427358_a_at	DAPK1	death-associated protein kinase 1	-1.55349	-1.39444
1459747_at			-1.43035	-1.46506
1429831_at	PIK3AP1	phosphoinositide-3-kinase adaptor protein 1	1.46705	1.37816
1448724_at	CISH	cytokine inducible SH2-containing protein	-2.03327
1434020_at	PDAP1	PDGFA associated protein 1	1.45036
1417743_at	CLK2	CDC-like kinase 2	-1.35557
1421140_a_at	FOXP1	forkhead box P1	-1.29841
1447549_x_at	NINJ1	ninjurin 1	1.35456
1454807_a_at	SNX12	sorting nexin 12	1.35602
1434105_at	EPM2AIP1	EPM2A (laforin) interacting protein 1	1.37237
1443100_at			-1.71144
1441799_at	6030422H21RIK	RIKEN cDNA 6030422H21 gene	-2.88326
1418537_at	ISOC2B	isochorismatase domain containing 2b	1.30284
1419172_at	DHFR	dihydrofolate reductase	-1.37882
1427938_at	MYCBP	c-myc binding protein	1.28646
1447931_at	WHSC1L1	Wolf-Hirschhorn syndrome candidate 1-like 1	-1.88212	-1.30595
1423131_at	NSA2	NSA2 ribosome biogenesis homolog (S. cerevisiae)	-1.32584
1416010_a_at	EHD1	EH-domain containing 1	1.30848
1456466_x_at	ATXN10	ataxin 10	1.30159
1417565_at	ABHD5	abhydrolase domain containing 5	1.23922
1431033_x_at	AGL	amylo-1, 6-glucosidase, 4-alpha-glucanotransferase	2.03029	1.3079
1458276_x_at	CIT	citron (rho-interacting, serine/threonine kinase 21)	1.44236
1428078_at	RNFT1	ring finger protein, transmembrane 1	-1.33926
1436372_a_at	PDXDC1	pyridoxal-dependent decarboxylase domain containing 1	1.50444
1459651_s_at	NUP54	nucleoporin 54kDa	-1.5365
1416996_at	TBC1D8	TBC1 domain family, member 8 (with GRAM domain)	-1.62707
1442612_at	C730036E19RIK	RIKEN cDNA C730036E19 gene	-2.50944	1.29491
1437041_at	SFRS18	splicing factor, arginine/serine-rich 18	-1.35336
1429001_at	PIR	pirin (iron-binding nuclear protein)	2.30869	1.5071
1429728_at	GIN1	gypsy retrotransposon integrase 1	-1.68953
1451262_a_at	AIMP2	aminoacyl tRNA synthetase complex-interacting multifunctional protein 2	1.37536	1.48622
1448698_at	CCND1	cyclin D1	1.94392
1428490_at	C1GALT1	core 1 synthase, glycoprotein-N-acetylgalactosamine 3-beta-galactosyltransferase, 1	1.46806
1428120_at	FBXW9	F-box and WD repeat domain containing 9	2.23183
1435476_a_at	FCGR2B	Fc fragment of IgG, low affinity IIb, receptor (CD32)	-1.69549
1420329_at	C3ORF1	chromosome 3 open reading frame 1	1.73492
1454635_at	FBXL3	F-box and leucine-rich repeat protein 3	-1.43259
1460591_at	ESR1	estrogen receptor 1	3.54022	1.61133
1436040_at	SNORA44	small nucleolar RNA, H/ACA box 44	-1.92396
1452916_at	MLL4	myeloid/lymphoid or mixed-lineage leukemia 4	-2.05186
1434934_at	ATPAF1	ATP synthase mitochondrial F1 complex assembly factor 1	1.53144
1429787_x_at	ZWINT	ZW10 interactor	2.21322
1460191_at	YKT6	YKT6 v-SNARE homolog (S. cerevisiae)	1.41982
1449816_at	SULT5A1	sulfotransferase family 5A, member 1	-1.51362	-2.4803
1453500_at	CYP2U1	cytochrome P450, family 2, subfamily U, polypeptide 1	-3.99092	-3.05961
1448223_at	FTO	fat mass and obesity associated	1.38182
1424812_at	C16ORF58	chromosome 16 open reading frame 58	1.36643
1431802_a_at	EPT1	ethanolaminephosphotransferase 1 (CDP-ethanolamine-specific)	1.46297	-1.51673
1437236_a_at	ZNF274	zinc finger protein 274	-1.57619
1455396_at	ATP8B1	ATPase, class I, type 8B, member 1	-1.843
1428049_a_at	NUDT16L1	nudix (nucleoside diphosphate linked moiety X)-type motif 16-like 1	-1.34806
1418085_at	PRKCZ	protein kinase C, zeta	1.51071
1425850_a_at	NEK6	NIMA (never in mitosis gene a)-related kinase 6	1.59846
1438120_x_at	IRAK1	interleukin-1 receptor-associated kinase 1	1.34973
1416331_a_at	NFE2L1	nuclear factor (erythroid-derived 2)-like 1	1.43483
1450399_at	PSEN1	presenilin 1	2.25062	1.36329
1447502_at			-2.68554	-1.56887
1421654_a_at	LMNA	lamin A/C	1.55565	1.37454
1424226_at	C14ORF159	chromosome 14 open reading frame 159	1.50889
1418603_at	AVPR1A	arginine vasopressin receptor 1A	-2.0077
1436121_a_at	NSMCE1	non-SMC element 1 homolog (S. cerevisiae)	1.42515
1427310_at	BPTF	bromodomain PHD finger transcription factor	-1.4303
1416216_at	REPS1	RALBP1 associated Eps domain containing 1	-1.3993
1426406_at	SETD8	SET domain containing (lysine methyltransferase) 8	2.30222
1426515_a_at	TOR1A	torsin family 1, member A (torsin A)	1.57585	1.56311
1448411_at	WFS1	Wolfram syndrome 1 (wolframin)	1.42623
1423815_at	DDX56	DEAD (Asp-Glu-Ala-Asp) box polypeptide 56	1.39358
1450018_s_at	SLC25A30	solute carrier family 25, member 30	-2.74691	-1.9008
1428488_at	PIGK	phosphatidylinositol glycan anchor biosynthesis, class K	1.36574
1436736_x_at	C5ORF13	chromosome 5 open reading frame 13	-2.6161	-1.76116
1420646_at	NUS1	nuclear undecaprenyl pyrophosphate synthase 1 homolog (S. cerevisiae)	1.55053
1453220_at	FAM55B	family with sequence similarity 55, member B	-3.65144	-1.82271
1418191_at	USP18	ubiquitin specific peptidase 18	2.77638
1455306_at	FAM193A	family with sequence similarity 193, member A	-1.30173
1452150_at	KIAA0319L	KIAA0319-like	1.40769
1431630_a_at	KLF3	Kruppel-like factor 3 (basic)	-1.4066
1425689_at	DPYS	dihydropyrimidinase	-2.44436
1450264_a_at	CHKA	choline kinase alpha	-2.68136
1433953_at	ZNF277	zinc finger protein 277	-1.39487
1424626_at	C11ORF86	chromosome 11 open reading frame 86	2.20214	1.72796
1416600_a_at	RCAN1	regulator of calcineurin 1	1.29495	1.82862
1434621_at	TMEM204	transmembrane protein 204	-1.36042
1449056_at	KIAA1147	KIAA1147	-1.37314
1450398_at	KCNK5	potassium channel, subfamily K, member 5	-1.37519
1433898_at			-2.34473	-1.58195
1459238_at			-2.4916
1425088_at	SCNN1A	sodium channel, nonvoltage-gated 1 alpha	-4.08548
1449046_a_at	JOSD2	Josephin domain containing 2	1.7421
1434437_x_at	RRM2	ribonucleotide reductase M2	1.419
1451343_at	VPS36	vacuolar protein sorting 36 homolog (S. cerevisiae)	1.377
1422103_a_at	STAT5B	signal transducer and activator of transcription 5B	-1.68297	-1.34571
1429396_at	ATG16L2	ATG16 autophagy related 16-like 2 (S. cerevisiae)	3.44507	-1.70788
1417279_at	ITPR1	inositol 1,4,5-triphosphate receptor, type 1	1.35283
1441150_x_at	GM13295	predicted gene 13295	-1.72384
1435717_at	4833428C12RIK	RIKEN cDNA 4833428C12 gene	1.31949
1436740_at	6820431F20RIK	cadherin 11 pseudogene	-1.28518
1427098_at	WWP1	WW domain containing E3 ubiquitin protein ligase 1	1.46462
1447310_at	AGPHD1	aminoglycoside phosphotransferase domain containing 1	-1.55215
1455320_at			1.58515	2.0999
1439400_x_at	HCG 1645727	kelch repeat and BTB (POZ) domain containing 13	1.38017
1418313_at	ZNF276	zinc finger protein 276	-1.72864
1452279_at	CFP	complement factor properdin	-1.31202
1436240_at	B230214O09RIK	RIKEN cDNA B230214O09 gene	-1.43008
1447750_x_at	PIH1D1	PIH1 domain containing 1	-1.48682
1435163_at	ZFP871	zinc finger protein 871	-1.52667
1455887_at	ALG8	asparagine-linked glycosylation 8, alpha-1,3-glucosyltransferase homolog (S. cerevisiae)	1.55742
1434451_at	GM10786	predicted gene 10786	-1.43334	-1.54757
1423823_at	MRTO4	mRNA turnover 4 homolog (S. cerevisiae)	2.39214
1450783_at	IFIT1L	interferon-induced protein with tetratricopeptide repeats 1-like	4.51157
1437466_at	ALCAM	activated leukocyte cell adhesion molecule	-1.63157	1.4312
1426484_at	UBXN4	UBX domain protein 4	2.13392
1424288_at	MEPCE	methylphosphate capping enzyme	-1.41869
1451804_a_at	LRRC16A	leucine rich repeat containing 16A	-2.41344	-2.54185
[truncated: 4,577 more rows]

## Sheet: SAM
Supplemental data Table 2: Sequences identified by SAM as differentially expressed in CMP013-treated wildtype and knockout mice
Probeset ID	Symbol	Entrez.Gene.Name	Wildtype	Knockout
1431078_at	FBXO3	F-box protein 3	-1.11281
1453752_at	RPL17	ribosomal protein L17	1.66465
1431105_a_at	TMEM33	transmembrane protein 33	1.44565
1431107_at	STK35	serine/threonine kinase 35	1.14631
1431119_at	DNAJB13	DnaJ (Hsp40) related, subfamily B, member 13	-1.58151
1437432_a_at	TRIM12	tripartite motif-containing 12	1.5076
1431214_at			-1.9828
1431231_at	HIST1H3F	histone cluster 1, H3f	1.93277
1431024_a_at	ARID4B	AT rich interactive domain 4B (RBP1-like)	-1.87669
1431032_at	AGL	amylo-1, 6-glucosidase, 4-alpha-glucanotransferase	2.05597
1431033_x_at	AGL	amylo-1, 6-glucosidase, 4-alpha-glucanotransferase	2.03029
1430826_s_at	GCNT2	glucosaminyl (N-acetyl) transferase 2, I-branching enzyme (I blood group)	-2.15581
1430827_a_at	PTK2	PTK2 protein tyrosine kinase 2	1.28122
1430837_a_at	MBD1	methyl-CpG binding domain protein 1	-3.62645
1453678_at	MBD1	methyl-CpG binding domain protein 1	-3.82355	-1.44409
1430838_x_at	MBD1	methyl-CpG binding domain protein 1	-4.09892
1420268_x_at	2610201A13RIK	RIKEN cDNA 2610201A13 gene	1.23331
1449803_x_at	TAP1	transporter 1, ATP-binding cassette, sub-family B (MDR/TAP)	1.2147
1420318_at			1.36129
1449773_s_at	GADD45B	growth arrest and DNA-damage-inducible, beta	12.3415	9.45003
1449779_at			1.31116
1420116_s_at	GOLPH3	golgi phosphoprotein 3 (coat-protein)	-1.1656
1420146_at	TIAM2 (includes EG:26230)	T-cell lymphoma invasion and metastasis 2	1.6409
1449757_x_at	DNTT	deoxynucleotidyltransferase, terminal	2.35395
1420166_at	DNTT	deoxynucleotidyltransferase, terminal	1.5269
1420170_at	MYH9	myosin, heavy chain 9, non-muscle	1.17357
1420041_at			1.20884
1449717_at			-2.70688
1420052_x_at	PSMB1	proteasome (prosome, macropain) subunit, beta type, 1	1.2517
1420054_s_at	SLC35C2	solute carrier family 35, member C2	1.63129
1420061_s_at	AA675344	expressed sequence AA675344	1.15149
1420088_at	NFKBIA	nuclear factor of kappa light polypeptide gene enhancer in B-cells inhibitor, alpha	-1.54394
1449731_s_at	NFKBIA	nuclear factor of kappa light polypeptide gene enhancer in B-cells inhibitor, alpha	-1.70005
1420102_at			1.38897
1420106_at	SIAH1	seven in absentia homolog 1 (Drosophila)	-1.03503
1419974_at	SCP2	sterol carrier protein 2	-1.40906
1449688_at	GEFT	RhoA/RAC/CDC42 exchange factor	-1.38978	1.82171
1419981_at	RIOK3	RIO kinase 3 (yeast)	1.67877
1419987_at			1.60911
1420014_at	LSS	lanosterol synthase (2,3-oxidosqualene-lanosterol cyclase)	2.17354
1420028_s_at	MCM3	minichromosome maintenance complex component 3	1.89116
1449705_x_at	MCM3	minichromosome maintenance complex component 3	1.78634
1449657_at			1.25478
1419894_at			1.31793
1419906_at	HPGD	hydroxyprostaglandin dehydrogenase 15-(NAD)	1.56244
1419913_at	STRAP	serine/threonine kinase receptor associated protein	1.38531
1419961_s_at	CPHX	cytoplasmic polyadenylated homeobox	1.1583
1419963_at	DEPDC6 (includes EG:64798)	DEP domain containing 6	-1.22836
1449633_s_at	NT5C3L	5'-nucleotidase, cytosolic III-like	1.36714
1449635_at	PRPF19	PRP19/PSO4 pre-mRNA processing factor 19 homolog (S. cerevisiae)	1.75422
1419839_x_at	PRPF19	PRP19/PSO4 pre-mRNA processing factor 19 homolog (S. cerevisiae)	1.72243
1449640_at	TLR7	toll-like receptor 7	1.48414
1419857_at			-2.36173
1419858_at			1.1975
1419864_x_at			-1.77226
1419867_a_at	ANKHD1	ankyrin repeat and KH domain containing 1	-1.35302	1.37396
1449645_s_at	CCT3	chaperonin containing TCP1, subunit 3 (gamma)	2.11655
1419872_at	CSF1R	colony stimulating factor 1 receptor	-1.50194
1419873_s_at	CSF1R	colony stimulating factor 1 receptor	-1.64979
1419880_x_at			1.25998
1419882_at			1.24081
1449649_at	ATP6V1B2	ATPase, H+ transporting, lysosomal 56/58kDa, V1 subunit B2	1.04293
1419885_at			1.04716
1449653_at			-1.60837
1419778_at			-1.18985	-1.41147
1449600_at	GM3716	predicted gene 3716	1.02264
1449619_s_at	ARHGAP9	Rho GTPase activating protein 9	-4.16729	-3.60804
1419816_s_at	ERRFI1	ERBB receptor feedback inhibitor 1	-1.55573
1449623_at	TXNRD3	thioredoxin reductase 3	-1.32126
1448005_at	SASH1	SAM and SH3 domain containing 1	-1.49219
1448009_at	UGGT1	UDP-glucose glycoprotein glucosyltransferase 1	1.53549
1448016_at	SASS6	spindle assembly 6 homolog (C. elegans)	1.47726	-1.84746
1448021_at			-3.8569
1459924_at	ATP6V0A1	ATPase, H+ transporting, lysosomal V0 subunit a1	-1.40881
1459546_s_at	ENPP1	ectonucleotide pyrophosphatase/phosphodiesterase 1	-1.33836
1447462_at			2.93421	4.80696
1459817_at			1.89901
1447986_at	D17892	expressed sequence D17892	-1.84929
1443949_at			-1.96443
1444052_at	FLT4	fms-related tyrosine kinase 4	-1.40513
1445172_at	LGTN	ligatin	1.03149
1459085_at			1.69333
1446165_at			1.18588
1457520_at			-2.0546
1442145_at	ATP13A3 (includes EG:79572)	ATPase type 13A3	1.38528
1442169_at	VLDLR	very low density lipoprotein receptor	-1.29778
1442384_at			1.02604
1457887_at	SSPO	SCO-spondin homolog (Bos taurus)	1.48082
1442661_at	DHRS7B	dehydrogenase/reductase (SDR family) member 7B	-1.16059
1439482_at	UHRF1BP1	UHRF1 binding protein 1	1.4162
1439749_at	ZAP70	zeta-chain (TCR) associated protein kinase 70kDa	1.17753
1440192_at	TTC39B	tetratricopeptide repeat domain 39B	1.57476
1440230_at	TSKU	tsukushin	2.69106	1.90381
1440323_at	SYT2	synaptotagmin II	2.28067
1441344_at	ERLIN1	ER lipid raft associated 1	1.52144
1439399_a_at	SNORD22 (includes EG:9304)	small nucleolar RNA, C/D box 22	-1.5291
1439407_x_at	TAGLN2	transgelin 2	1.85996
1456734_at	TXN	thioredoxin	1.3595
1439416_x_at	TUBB2C	tubulin, beta 2C	1.30373
1439436_x_at	INCENP	inner centromere protein antigens 135/155kDa	1.7949
1439443_x_at	TKT	transketolase	1.43884
1456748_a_at	NIPSNAP1	nipsnap homolog 1 (C. elegans)	-1.3673
1439245_at	TNRC6A	trinucleotide repeat containing 6A	1.14371
1439270_x_at	RAN	RAN, member RAS oncogene family	2.4057
1460017_at	ZNF808	zinc finger protein 808	-1.31896
1439368_a_at	SLC9A3R2	solute carrier family 9 (sodium/hydrogen exchanger), member 3 regulator 2	-1.50015
1439369_x_at	SLC9A3R2	solute carrier family 9 (sodium/hydrogen exchanger), member 3 regulator 2	-1.42836
1439373_x_at	WNT5B	wingless-type MMTV integration site family, member 5B	1.40784	2.3327
1439375_x_at	ALDOA	aldolase A, fructose-bisphosphate	2.71537
1439377_x_at	CDC20	cell division cycle 20 homolog (S. cerevisiae)	2.0974
1439383_x_at	PPP2R4	protein phosphatase 2A activator, regulatory subunit 4	1.40064
1439385_x_at	SLC13A3	solute carrier family 13 (sodium-dependent dicarboxylate transporter), member 3	-1.15347	1.12437
1439049_at	DPH5	DPH5 homolog (S. cerevisiae)	-1.82193
1439051_a_at	MARK4	MAP/microtubule affinity-regulating kinase 4	1.54918
1456622_at	CAMSAP1	calmodulin regulated spectrin-associated protein 1	1.31374
1456623_at	TPM1	tropomyosin 1 (alpha)	1.58065	1.76188
1439061_at	CCDC84	coiled-coil domain containing 84	-2.21863
1456630_x_at	SON	SON DNA binding protein	-1.6681
1456642_x_at	S100A10	S100 calcium binding protein A10	1.57544
1439154_at	NUP98	nucleoporin 98kDa	-2.50267
1456579_x_at	TELO2	TEL2, telomere maintenance 2, homolog (S. cerevisiae)	1.027
1456584_x_at	PHGDH	phosphoglycerate dehydrogenase	1.50133
1438957_x_at	CDS2	CDP-diacylglycerol synthase (phosphatidate cytidylyltransferase) 2	1.49953
1460010_a_at	PTDSS2	phosphatidylserine synthase 2	1.34442
1438964_x_at	TFPT	TCF3 (E2A) fusion partner (in childhood Leukemia)	-1.29105
1438973_x_at	GJA1	gap junction protein, alpha 1, 43kDa	-1.75937
1438977_x_at	RAN	RAN, member RAS oncogene family	1.94883
1438980_x_at	PM20D1	peptidase M20 domain containing 1	-1.48917
1439036_a_at	ATP1B1	ATPase, Na+/K+ transporting, beta 1 polypeptide	1.43025
1438826_x_at	CALM3	calmodulin 3 (phosphorylase kinase, delta)	1.69231
1438843_x_at	MTCH2	mitochondrial carrier homolog 2 (C. elegans)	1.2671
1438844_x_at	SPATA5	spermatogenesis associated 5	1.21044
1438851_x_at	CLDN1	claudin 1	-1.07446
1438852_x_at	MCM6	minichromosome maintenance complex component 6	2.38863
1456541_x_at	ATAD3A	ATPase family, AAA domain containing 3A	1.71707
1438855_x_at	TNFAIP2	tumor necrosis factor, alpha-induced protein 2	1.54229
1438857_x_at	IRAK1	interleukin-1 receptor-associated kinase 1	1.66009
1438909_at	SCCPDH	saccharopine dehydrogenase (putative)	1.64409
1456569_x_at	GSN	gelsolin (amyloidosis, Finnish type)	-1.42275
1438676_at	GBP6	guanylate binding protein family, member 6	1.56674
1456488_at	WDR33	WD repeat domain 33	-2.18111
1456494_a_at	TRIM30	tripartite motif-containing 30	1.45045	-1.15904
1438659_x_at	CHCHD6	coiled-coil-helix-coiled-coil-helix domain containing 6	2.05114	2.23296
1438764_at	ANXA7	annexin A7	1.37144
1438790_x_at	TMEM41B	transmembrane protein 41B	1.56461
1456530_x_at	ELOVL1	elongation of very long chain fatty acids (FEN1/Elo2, SUR4/Elo3, yeast)-like 1	2.08416
1438802_at	FOXP1	forkhead box P1	-2.3201
1438602_s_at	MASP1	mannan-binding lectin serine peptidase 1 (C4/C2 activating component of Ra-reactive factor)	-1.73537	-1.56171
1456465_at	SLC25A44	solute carrier family 25, member 44	1.32463
1438622_x_at	TUBB2C	tubulin, beta 2C	1.76931
1438625_s_at	PCTK1	PCTAIRE protein kinase 1	-1.38057
1438627_x_at	PGD	phosphogluconate dehydrogenase	1.98021
1438644_x_at	COMMD9	COMM domain containing 9	1.32075
1438646_x_at	KIAA2013	KIAA2013	-1.25389
1438650_x_at	GJA1	gap junction protein, alpha 1, 43kDa	-1.44714	1.43214
1438652_x_at	PIGQ	phosphatidylinositol glycan anchor biosynthesis, class Q	1.73104
1456383_at	RSL1D1	ribosomal L1 domain containing 1	1.51183
1438397_a_at	RBM39	RNA binding motif protein 39	-1.3193
1438418_at	MUDENG	MU-2/AP1M2 domain containing, death-inducing	-1.66847
1438422_at	LRRC20	leucine rich repeat containing 20	1.601
1456424_s_at	PLTP	phospholipid transfer protein	-1.4535	-2.29238
1456427_at	GP1BB	glycoprotein Ib (platelet), beta polypeptide	1.40006
1438504_x_at	TM7SF3	transmembrane 7 superfamily member 3	1.50935
1438506_s_at	ABI1	abl-interactor 1	-2.5702
1438534_x_at	C6ORF89	chromosome 6 open reading frame 89	1.63039
1438547_x_at	TOR2A	torsin family 2, member A	1.34763
1438549_a_at	SRR	serine racemase	1.39599
1456325_at	CEP68	centrosomal protein 68kDa	-1.65946
1456333_a_at	ARHGAP6	Rho GTPase activating protein 6	-2.02573
1456341_a_at	KLF9	Kruppel-like factor 9	-2.05865
1456342_at	PAX6	paired box 6	1.41556
1438287_x_at	DDX39	DEAD (Asp-Glu-Ala-Asp) box polypeptide 39	1.27143	1.27524
1438289_a_at	SUMO1	SMT3 suppressor of mif two 3 homolog 1 (S. cerevisiae)	1.34616	1.27876
1456349_x_at	SUMO1	SMT3 suppressor of mif two 3 homolog 1 (S. cerevisiae)	1.26517
1438322_x_at	FDFT1	farnesyl-diphosphate farnesyltransferase 1	1.86211	1.34468
1438120_x_at	IRAK1	interleukin-1 receptor-associated kinase 1	1.34973
1438156_x_at	CPT1A	carnitine palmitoyltransferase 1A (liver)	-1.40227
1438377_x_at	SLC13A3	solute carrier family 13 (sodium-dependent dicarboxylate transporter), member 3	-2.22312	2.10354
1456312_x_at	GSN	gelsolin (amyloidosis, Finnish type)	-1.65443	-1.27997
1438165_x_at	VAT1	vesicle amine transport protein 1 homolog (T. californica)	2.85805	1.44764
1456314_x_at	CDK2AP1	cyclin-dependent kinase 2 associated protein 1	1.32426
1438168_x_at	DDX39	DEAD (Asp-Glu-Ala-Asp) box polypeptide 39	1.52219	1.476
1438169_a_at	FRMD4B	FERM domain containing 4B	-1.53125
1438178_x_at	ATAD3A	ATPase family, AAA domain containing 3A	1.61777
1438187_at	SLC25A29	solute carrier family 25, member 29	-1.27948
1438206_a_at	SYS1 (includes EG:66460)	SYS1 Golgi-localized integral membrane protein homolog (S. cerevisiae)	1.29176
1438225_x_at	TRAM1	translocation associated membrane protein 1	1.25468
1456243_x_at	MCL1	myeloid cell leukemia sequence 1 (BCL2-related)	-1.41268
1437992_x_at	GJA1	gap junction protein, alpha 1, 43kDa	-1.52442	1.70306
1456244_x_at	GLRX3	glutaredoxin 3	1.4351
1437999_x_at	PIGQ	phosphatidylinositol glycan anchor biosynthesis, class Q	1.73478
1438009_at	HIST1H2AE (includes EG:3012)	histone cluster 1, H2ae	1.72886
1438017_at	RUSC1	RUN and SH3 domain containing 1	1.93337
1438069_a_at	RBM5	RNA binding motif protein 5	-1.66618
1456263_at	NOTCH4	Notch homolog 4 (Drosophila)	-1.05508
1438080_at	MRPL11	mitochondrial ribosomal protein L11	-1.55518
1438091_a_at	H2AFZ	H2A histone family, member Z	-1.51225
1438092_x_at	H2AFZ	H2A histone family, member Z	-1.48189
1438117_x_at	TMEM41B	transmembrane protein 41B	1.49549
1456193_x_at	GPX4	glutathione peroxidase 4 (phospholipid hydroperoxidase)	1.42381
1437839_x_at	MRPL11	mitochondrial ribosomal protein L11	1.12604
1437841_x_at	CSDC2	cold shock domain containing C2, RNA binding	1.22373
1437846_x_at	BACE2	beta-site APP-cleaving enzyme 2	-1.14173
1437853_x_at	NDN	necdin homolog (mouse)	-1.1471
1437889_x_at	BGN	biglycan	-1.2403
1437902_s_at	RARRES2	retinoic acid receptor responder (tazarotene induced) 2	-1.61915
1437906_x_at	TXNL1	thioredoxin-like 1	1.26462
1437945_x_at	NAP1L1	nucleosome assembly protein 1-like 1	1.41579
1437697_at	RAD23A	RAD23 homolog A (S. cerevisiae)	1.37065
1437711_x_at	ODC1	ornithine decarboxylase 1	1.61567	1.94863
1437712_x_at	EXOSC4	exosome component 4	1.32694
1456154_at			1.28422
1437772_s_at	FUCA1	fucosidase, alpha-L- 1, tissue	-1.71031
1437806_x_at	MTCH2	mitochondrial carrier homolog 2 (C. elegans)	1.24761
1456190_a_at	ACSM2A	acyl-CoA synthetase medium-chain family member 2A	2.58771
1430549_at	BET1L	blocked early in transport 1 homolog (S. cerevisiae)-like	1.57699
1453574_at	HBA2	hemoglobin, alpha 2	1.53011
1453576_at	NIPBL	Nipped-B homolog (Drosophila)	-1.27795
1430573_s_at	ETOHD2	ethanol decreased 2	-1.10987
1430586_at	C11ORF46	chromosome 11 open reading frame 46	-1.52066
1430619_a_at	MVK	mevalonate kinase	2.63344
1430634_a_at	PFKP	phosphofructokinase, platelet	1.44208
1453612_at	NEK1	NIMA (never in mitosis gene a)-related kinase 1	-1.48194
1430375_a_at	CCL27	chemokine (C-C motif) ligand 27	-1.72539
1430453_a_at	BCL2L2	BCL2-like 2	-1.51242
1430289_a_at	WDR77	WD repeat domain 77	2.5796
1430295_at	GNA13	guanine nucleotide binding protein (G protein), alpha 13	1.41913
1453410_at	ANGPTL4	angiopoietin-like 4	-1.53524
1436416_x_at	FXC1	fracture callus 1 homolog (rat)	1.61645
1429947_a_at	ZBP1	Z-DNA binding protein 1	1.99431
1429948_x_at	CRYGF	crystallin, gamma F	-1.39493
1435446_a_at	CHPT1	choline phosphotransferase 1	-1.33165
1453369_a_at	FUNDC1	FUN14 domain containing 1	1.53554
1453392_at	TTC39B	tetratricopeptide repeat domain 39B	2.36238
1430092_at	SERAC1	serine active site containing 1	1.32867
1430117_a_at	ZFP64	zinc finger protein 64 homolog (mouse)	1.74353
1429786_a_at	ZWINT (includes EG:11130)	ZW10 interactor	2.01585
1429787_x_at	ZWINT (includes EG:11130)	ZW10 interactor	2.21322
1429859_a_at	ARL2BP	ADP-ribosylation factor-like 2 binding protein	1.4445	-1.4374
1429878_a_at	NUPL1	nucleoporin like 1	1.41983
1429884_at	SRGAP2	SLIT-ROBO Rho GTPase activating protein 2	-1.03344
1429782_at	C12ORF57	chromosome 12 open reading frame 57	-1.41943
1429707_at	PLAA	phospholipase A2-activating protein	1.69445
1429723_at	C13ORF1	chromosome 13 open reading frame 1	1.72436
1429490_at	RIF1	RAP1 interacting factor homolog (yeast)	-1.47157
1429533_at	IMMT	inner membrane protein, mitochondrial (mitofilin)	1.47329
1429536_at	FAM83G	family with sequence similarity 83, member G	1.40064
1429566_a_at	HIPK2	homeodomain interacting protein kinase 2	1.29935
1429574_at	CLIC3	chloride intracellular channel 3	-4.77867
1429583_at	2900053A13RIK	RIKEN cDNA 2900053A13 gene	-1.91256
1429291_at	PSMD1	proteasome (prosome, macropain) 26S subunit, non-ATPase, 1	1.85156
1429294_at	TRIP13	thyroid hormone receptor interactor 13	1.30295
1429295_s_at	TRIP13	thyroid hormone receptor interactor 13	1.76868	-3.03148
1453099_at	CSNK2A2	casein kinase 2, alpha prime polypeptide	-1.52848
1453100_at			-1.52601
1429303_at	KLF17	Kruppel-like factor 17	1.08001
1429321_at	RNF149	ring finger protein 149	1.34773
1429328_at	NSFL1C	NSFL1 (p97) cofactor (p47)	1.58072
1453113_at	WDSUB1	WD repeat, sterile alpha motif and U-box domain containing 1	-1.69674
1429352_at	MOCOS	molybdenum cofactor sulfurase	1.46544	-1.44822
1429370_a_at	PSMD11	proteasome (prosome, macropain) 26S subunit, non-ATPase, 11	1.48875
1429382_at	TOMM40L	translocase of outer mitochondrial membrane 40 homolog (yeast)-like	1.6037	-2.50867
1429410_at	ENY2	enhancer of yellow 2 homolog (Drosophila)	-1.66256
1429173_at	DNASE1L1	deoxyribonuclease I-like 1	-1.91882
1453063_at	CLTB	clathrin, light chain (Lcb)	2.32145
1429186_a_at	CDADC1	cytidine and dCMP deaminase domain containing 1	-1.33124
1429207_at	5730408K05RIK	RIKEN cDNA 5730408K05 gene	-1.61923
1429244_at	2610524H06RIK	RIKEN cDNA 2610524H06 gene	1.46456	1.07961
1453076_at	BATF3	basic leucine zipper transcription factor, ATF-like 3	-1.2049
1429288_x_at	STX18	syntaxin 18	1.78356
1429062_at	KIF16B	kinesin family member 16B	2.16265
1429063_s_at	KIF16B	kinesin family member 16B	2.02977
1435695_a_at	GGCT	gamma-glutamyl cyclotransferase	1.5727
1429108_at	MSL2	male-specific lethal 2 homolog (Drosophila)	-1.91079
1453033_at	2010003O02RIK	RIKEN cDNA 2010003O02 gene	-2.3052
1429124_s_at	REXO1	REX1, RNA exonuclease 1 homolog (S. cerevisiae)	-1.83313
1429126_at	2600001M11RIK	RIKEN cDNA 2600001M11 gene	1.46456
1429128_x_at	NFKB2	nuclear factor of kappa light polypeptide gene enhancer in B-cells 2 (p49/p100)	1.32674
1429139_at	OTUD7B	OTU domain containing 7B	1.99307
1429150_at	CCDC77	coiled-coil domain containing 77	1.44622
1428929_s_at	SLC25A26	solute carrier family 25, member 26	1.49476	1.18311
1428942_at	MT1E	metallothionein 1E	-2.78818
1428988_at	ABCC3	ATP-binding cassette, sub-family C (CFTR/MRP), member 3	2.43181	1.32481
1429005_at	MFHAS1	malignant fibrous histiocytoma amplified sequence 1	-2.00319
1428849_at	RPS6KB1	ribosomal protein S6 kinase, 70kDa, polypeptide 1	1.31075
1428882_at	WIPI2	WD repeat domain, phosphoinositide interacting 2	1.40521
1428908_at	RBM25 (includes EG:58517)	RNA binding motif protein 25	1.42927	1.49492
1452896_at	C16ORF80	chromosome 16 open reading frame 80	-1.46879
1428772_at	XPOT	exportin, tRNA (nuclear export receptor for tRNAs)	1.55246
1428780_at	THA1	threonine aldolase 1	1.55923
1452917_at	RFC5	replication factor C (activator 1) 5, 36.5kDa	-1.44267	-1.46215
1428786_at	NCKAP1L	NCK-associated protein 1-like	1.46126
1428788_at	PGP	phosphoglycolate phosphatase	1.32231	-1.41339
1428740_a_at	PIGT	phosphatidylinositol glycan anchor biosynthesis, class T	1.13257
1428666_at	NARS	asparaginyl-tRNA synthetase	1.35345
1428669_at	BMYC	brain expressed myelocytomatosis oncogene	-1.91867
1428675_at	C1ORF128	chromosome 1 open reading frame 128	-2.22925
1428707_at	PTMS	parathymosin	-1.59222
1428708_x_at	PTMS	parathymosin	-1.54049
1428710_at	RIT1	Ras-like without CAAX 1	2.31835
1428586_at	TMEM41B	transmembrane protein 41B	1.36701
1428587_at	TMEM41B	transmembrane protein 41B	1.74575	1.236
1428612_at	ATG7	ATG7 autophagy related 7 homolog (S. cerevisiae)	1.48319
1428635_at	COMTD1	catechol-O-methyltransferase domain containing 1	2.62455
1452843_at	IL6ST	interleukin 6 signal transducer (gp130, oncostatin M receptor)	-1.44069
1428511_at	PHKG2	phosphorylase kinase, gamma 2 (testis)	-1.51686
1428515_at	ZSWIM7	zinc finger, SWIM-type containing 7	2.01408
1452823_at	GSTK1	glutathione S-transferase kappa 1	-1.64866
1428538_s_at	RARRES2	retinoic acid receptor responder (tazarotene induced) 2	-1.54511
1452829_at	CAD	carbamoyl-phosphate synthetase 2, aspartate transcarbamylase, and dihydroorotase	1.43962
1428552_at	2610001J05RIK	RIKEN cDNA 2610001J05 gene	-1.33335
1428454_at	BCAS3	breast carcinoma amplified sequence 3	-1.27611
1428476_a_at	ELAC2	elaC homolog 2 (E. coli)	2.00878
1428488_at	PIGK	phosphatidylinositol glycan anchor biosynthesis, class K	1.36574
1428367_at	NDST1	N-deacetylase/N-sulfotransferase (heparan glucosaminyl) 1	-1.39275
1460436_at	NDST1	N-deacetylase/N-sulfotransferase (heparan glucosaminyl) 1	-1.46115
1452764_at	SOCS6	suppressor of cytokine signaling 6	1.57519
1452920_a_at	PPIL2	peptidylprolyl isomerase (cyclophilin)-like 2	-1.13275
1452772_at	TNKS2	tankyrase, TRF1-interacting ankyrin-related ADP-ribose polymerase 2	1.08895
1452774_at	HNRNPA3	heterogeneous nuclear ribonucleoprotein A3	-1.35556
1428406_s_at	HCFC1R1	host cell factor C1 regulator 1 (XPO1 dependent)	-1.16694
1428442_at	BC029722	cDNA sequence BC029722	1.8035
1428319_at	PDLIM7	PDZ and LIM domain 7 (enigma)	2.03263
1428320_at	KDM3B	lysine (K)-specific demethylase 3B	-1.65673
1428330_at	DOPEY2	dopey family member 2	3.64322	1.75891
1452752_at	LEPRE1	leucine proline-enriched proteoglycan (leprecan) 1	2.3542
1428351_at	PPM1M	protein phosphatase 1M (PP2C domain containing)	-1.45316	-1.30254
1428266_at	MYL3	myosin, light chain 3, alkali; ventricular, skeletal, slow	-1.03608
1452715_at	HAUS5	HAUS augmin-like complex, subunit 5	-1.84229
1428288_at	KLF9	Kruppel-like factor 9	-2.22357
1428289_at	KLF9	Kruppel-like factor 9	-2.01004
1428296_at	POLR2L (includes EG:66491)	polymerase (RNA) II (DNA directed) polypeptide L	1.33766
1452726_a_at	PIH1D1	PIH1 domain containing 1	-1.56901
1452730_at	1110033J19RIK	ribosomal protein S4, Y-linked 2	-1.53879
1428314_at	PCNP	PEST proteolytic signal containing nuclear protein	-1.51663
1452735_at	PCNP	PEST proteolytic signal containing nuclear protein	-1.34682
1456104_at	PSMD11	proteasome (prosome, macropain) 26S subunit, non-ATPase, 11	1.56338
1456125_a_at	DYNLL1	dynein, light chain, LC8-type 1	3.22883
1437661_at	C16ORF89	chromosome 16 open reading frame 89	1.40441
1439259_x_at	ABHD4	abhydrolase domain containing 4	2.17308
1437454_a_at	TMX2	thioredoxin-related transmembrane protein 2	1.47945
1456059_at	PSMD11	proteasome (prosome, macropain) 26S subunit, non-ATPase, 11	1.5834
1456062_at	NPPA	natriuretic peptide precursor A	1.12249
1437498_at	GM9971	predicted gene 9971	-1.96553	-1.4251
1437508_at	SP4	Sp4 transcription factor	-1.77785
1456078_x_at	TUBB2C	tubulin, beta 2C	1.3699
1456079_x_at	APEX1	APEX nuclease (multifunctional DNA repair enzyme) 1	1.75043
1456080_a_at	SERINC3	serine incorporator 3	-1.54812
1437527_x_at	MCL1	myeloid cell leukemia sequence 1 (BCL2-related)	-1.3168
1437540_at	MCOLN3	mucolipin 3	1.16971
1437541_at			1.41601	1.11156
1456097_a_at	ITGB3BP	integrin beta 3 binding protein (beta3-endonexin)	1.17566
1460626_at	2010-09-11	septin 11	1.46741
1437333_x_at	ALDH18A1	aldehyde dehydrogenase 18 family, member A1	1.51908
1437341_x_at	CNP	2',3'-cyclic nucleotide 3' phosphodiesterase	-2.82326	-2.3875
1437343_x_at	ATAD3A	ATPase family, AAA domain containing 3A	1.79629
1437364_at	COQ3	coenzyme Q3 homolog, methyltransferase (S. cerevisiae)	-2.06996
1437378_x_at	SCARB1	scavenger receptor class B, member 1	-1.8338
1456032_x_at	H2AFZ	H2A histone family, member Z	-1.41008
1437380_x_at	PGD	phosphogluconate dehydrogenase	1.88173
1437382_at	ACVR2A	activin A receptor, type IIA	-1.42542
1456037_x_at	PREB	prolactin regulatory element binding	1.49505
1437394_at	AGAP1	ArfGAP with GTPase domain, ankyrin repeat and PH domain 1	-1.9482
1437401_at	IGF1	insulin-like growth factor 1 (somatomedin C)	-2.73882
1437402_x_at	TMEM41B	transmembrane protein 41B	1.45247
1456048_at	CPEB3	cytoplasmic polyadenylation element binding protein 3	1.80225
1437220_x_at	PSMD13	proteasome (prosome, macropain) 26S subunit, non-ATPase, 13	1.85673
1437237_x_at	ZNF274	zinc finger protein 274	-1.36896
1437270_a_at	CLCF1	cardiotrophin-like cytokine factor 1	7.42933
1437271_at	CLCF1	cardiotrophin-like cytokine factor 1	3.08254	1.66403
1437277_x_at	TGM2	transglutaminase 2 (C polypeptide, protein-glutamine-gamma-glutamyltransferase)	1.6459	1.45514
1455992_at	VGLL4	vestigial like 4 (Drosophila)	-1.85029
1455994_x_at	ELOVL1	elongation of very long chain fatty acids (FEN1/Elo2, SUR4/Elo3, yeast)-like 1	1.92931
1437325_x_at	ALDH18A1	aldehyde dehydrogenase 18 family, member A1	1.90251
1437327_x_at	ENOPH1	enolase-phosphatase 1	1.36524
1438945_x_at	GJA1	gap junction protein, alpha 1, 43kDa	-1.654	1.83022
1437110_at	C12ORF35	chromosome 12 open reading frame 35	-2.58407
1438170_x_at	ADRM1	adhesion regulating molecule 1	1.42797
1437133_x_at	AKR1B1	aldo-keto reductase family 1, member B1 (aldose reductase)	1.51596
1437171_x_at	GSN	gelsolin (amyloidosis, Finnish type)	-1.93684
1455961_at			-2.75551
1437211_x_at	ELOVL5	ELOVL family member 5, elongation of long chain fatty acids (FEN1/Elo2, SUR4/Elo3-like, yeast)	-1.93524	-1.76126
1452705_at	PDXDC1	pyridoxal-dependent decarboxylase domain containing 1	1.71959
1428200_a_at	PDXDC1	pyridoxal-dependent decarboxylase domain containing 1	1.30591
1428213_at	NSMCE4A	non-SMC element 4 homolog A (S. cerevisiae)	-1.40732
1428217_at	C6ORF120	chromosome 6 open reading frame 120	-1.31686
1428165_at	VPS24	vacuolar protein sorting 24 homolog (S. cerevisiae)	1.16143
1428182_at	PRPSAP1	phosphoribosyl pyrophosphate synthetase-associated protein 1	1.45217
1428189_at	C18ORF10	chromosome 18 open reading frame 10	-1.45511
1428117_x_at	DYNLT1	dynein, light chain, Tctex-type 1	1.33445
1428118_at	LINGO1	leucine rich repeat and Ig domain containing 1	-1.10984	-1.10842
1428120_at	FBXW9	F-box and WD repeat domain containing 9	2.23183
1452671_s_at	LMAN1	lectin, mannose-binding, 1	1.36119
1428129_at	LMAN1	lectin, mannose-binding, 1	1.41987
1428130_at	LMAN1	lectin, mannose-binding, 1	1.42316
1428131_a_at	CDC42SE1	CDC42 small effector 1	2.14257
1428132_at	CDC42SE1	CDC42 small effector 1	1.77022	1.42777
1452675_at	RBM22	RNA binding motif protein 22	-1.61106
1428144_at	LRWD1	leucine-rich repeats and WD repeat domain containing 1	-1.09708
1452661_at	TFRC	transferrin receptor (p90, CD71)	5.86883	2.24782
1428098_a_at	TM7SF3	transmembrane 7 superfamily member 3	1.73724
1428104_at	TPX2	TPX2, microtubule-associated, homolog (Xenopus laevis)	1.32834
1452665_at	TTC27	tetratricopeptide repeat domain 27	1.68394
1428107_at	SH3BGRL	SH3 domain binding glutamic acid-rich protein like	-1.59052
1452666_a_at	TMCC2	transmembrane and coiled-coil domain family 2	-1.96084
1428108_x_at	TMCC2	transmembrane and coiled-coil domain family 2	-1.44175
1428068_at	SAMM50	sorting and assembly machinery component 50 homolog (S. cerevisiae)	1.50469
1428070_at	SYVN1	synovial apoptosis inhibitor 1, synoviolin	1.48639
1428078_at	RNFT1	ring finger protein, transmembrane 1	-1.33926
1452654_at	ZDHHC2	zinc finger, DHHC-type containing 2	1.21964
1428081_at	KLHL21	kelch-like 21 (Drosophila)	-1.02972
1452657_at	AP1S2	adaptor-related protein complex 1, sigma 2 subunit	-1.19867
1428055_at	RIAN	RNA imprinted and accumulated in nucleus	-1.07247
1452646_at	TP53INP2	tumor protein p53 inducible nuclear protein 2	-2.40255
1428063_at	ANKRD46	ankyrin repeat domain 46	-1.12374
1428028_at	MKL2	MKL/myocardin-like 2	1.09772
1427997_at	NDUFAF4	NADH dehydrogenase (ubiquinone) 1 alpha subcomplex, assembly factor 4	1.38462
1452634_at	OBOX3	oocyte specific homeobox 3	1.37263
1427998_at	LSM12	LSM12 homolog (S. cerevisiae)	1.68748
1428004_at	SNRNP25	small nuclear ribonucleoprotein 25kDa (U11/U12)	2.55655
1452639_at	ENPP4	ectonucleotide pyrophosphatase/phosphodiesterase 4 (putative function)	1.32522	1.19199
1428012_at	C8A	complement component 8, alpha polypeptide	-1.60362
1452642_at			-1.37028
1428014_at	HIST1H4H (includes EG:8365)	histone cluster 1, H4h	2.92419
1428017_at	PKNOX2	PBX/knotted 1 homeobox 2	1.72308
1428020_at	BXDC5	brix domain containing 5	-1.87152
1428021_at	MCCC2	methylcrotonoyl-Coenzyme A carboxylase 2 (beta)	-1.23352
1428024_at	MAP1LC3B	microtubule-associated protein 1 light chain 3 beta	-2.48254
1428026_at	TSHZ2	teashirt zinc finger homeobox 2	-3.47143
1427963_s_at	RDH16	retinol dehydrogenase 16 (all-trans)	-2.25512
1427973_s_at	CDC73	cell division cycle 73, Paf1/RNA polymerase II complex component, homolog (S. cerevisiae)	1.12401
1452625_at	KCTD2	potassium channel tetramerisation domain containing 2	1.33481
1427981_a_at	CSAD	cysteine sulfinic acid decarboxylase	1.81873
1427982_s_at	SYNE2	spectrin repeat containing, nuclear envelope 2	-1.92301
1427961_s_at	UGT2B10	UDP glucuronosyltransferase 2 family, polypeptide B10	1.69461
1452602_a_at	1700001C19RIK	RIKEN cDNA 1700001C19 gene	-1.83167
1452603_at	RP11-529I10.4	deleted in a mouse model of primary ciliary dyskinesia	1.62741
1452606_at	MND1	meiotic nuclear divisions 1 homolog (S. cerevisiae)	-2.26768
1452608_at	MYCBP	c-myc binding protein	1.17449
1427940_s_at	MYCBP	c-myc binding protein	1.33968
1427943_at	ACYP2	acylphosphatase 2, muscle type	3.36912
1427945_at	DPYD	dihydropyrimidine dehydrogenase	-1.90111
1427946_s_at	DPYD	dihydropyrimidine dehydrogenase	-1.60195
1427951_s_at	CCDC28A	coiled-coil domain containing 28A	1.50485
1452615_s_at	TRPT1	tRNA phosphotransferase 1	-1.68907
1427960_at	UGT2B10	UDP glucuronosyltransferase 2 family, polypeptide B10	1.74075
1427907_at	KIAA1429	KIAA1429	-1.52808
1427912_at	CBR3	carbonyl reductase 3	25.3097	2.13982
1427921_s_at	C16ORF61	chromosome 16 open reading frame 61	1.38162
1427864_at	HIST1H3F	histone cluster 1, H3f	1.14647
1427865_at			-1.16803	-1.70509
1427866_x_at			-1.22825	-2.1302
1427879_at	C2ORF24	chromosome 2 open reading frame 24	-1.57455
1452583_s_at	GALM	galactose mutarotase (aldose 1-epimerase)	-1.43207
1452584_at	C22ORF32	chromosome 22 open reading frame 32	1.46789
1427838_at	TUBB2A	tubulin, beta 2A	1.68315
1427862_at			1.80195
1427797_s_at	EG665955	predicted gene, EG665955	-2.36596	-2.01086
1427798_x_at			-1.97293
1427816_at	SFRS2	splicing factor, arginine/serine-rich 2	1.07838
1427826_a_at	SLCO1B3	solute carrier organic anion transporter family, member 1B3	-1.56164
1427722_at	SLC15A5	solute carrier family 15, member 5	1.58111	-1.75624
1427723_at	GDF11	growth differentiation factor 11	1.64518
1452527_a_at	P2RX4	purinergic receptor P2X, ligand-gated ion channel, 4	1.79075
1452532_x_at	CEACAM1	carcinoembryonic antigen-related cell adhesion molecule 1 (biliary glycoprotein)	-1.29231
1427747_a_at	LCN2	lipocalin 2	2.26333	8.73121
1427656_at	TCRB-V13	T-cell receptor beta, variable 13	-2.04424
1427660_x_at	IGK	immunoglobulin kappa chain complex	-1.99055
1427662_at	BC025933	cDNA sequence BC025933	-1.57135
1452508_x_at	PTMS	parathymosin	-1.52914
1460417_at	AB041803	cDNA sequence AB041803	-1.6798
1427630_x_at	CEACAM1	carcinoembryonic antigen-related cell adhesion molecule 1 (biliary glycoprotein)	-1.80926
1427636_at			2.58366
1427685_a_at	SYNJ2	synaptojanin 2	3.02392
1460416_s_at	CSPRS	component of Sp100-rs	-1.46812
1427584_at	AMOT	angiomotin	1.27756
1427589_at	KIAA1467	KIAA1467	-1.39351
1427590_at	ZFP39	zinc finger protein 39	-1.68319	-1.27195
1427564_at	DIAPH2	diaphanous homolog 2 (Drosophila)	1.82197
1427605_at	HOXB3	homeobox B3	-1.25372
1452468_s_at	MMAB	methylmalonic aciduria (cobalamin deficiency) cblB type	1.56114
1427530_at	BICD1	bicaudal D homolog 1 (Drosophila)	-1.1245
1427531_a_at	SLC22A18	solute carrier family 22, member 18	2.5724
1427536_at			-1.46919
1427539_a_at	ZWINT (includes EG:11130)	ZW10 interactor	2.68594
1427541_x_at	HMMR	hyaluronan-mediated motility receptor (RHAMM)	1.76094
1427557_at	ALG12	asparagine-linked glycosylation 12, alpha-1,6-mannosyltransferase homolog (S. cerevisiae)	1.85049
1427558_s_at	ALG12	asparagine-linked glycosylation 12, alpha-1,6-mannosyltransferase homolog (S. cerevisiae)	1.34399
1427486_at	PTPRB	protein tyrosine phosphatase, receptor type, B	-1.40411
1452454_at	SDAD1	SDA1 domain containing 1	1.4276	1.33276
1452456_at	NRIP2	nuclear receptor interacting protein 2	1.35797
1427512_a_at	LAMA3	laminin, alpha 3	-2.03867	-2.21688
1427513_at	BC024137	cDNA sequence BC024137	-2.54969	-4.09026
1452463_x_at	GM10883	predicted gene 10883	-3.02204
1436993_x_at	PFN2	profilin 2	3.8022
1455890_x_at	SNRPN	small nuclear ribonucleoprotein polypeptide N	1.30258
1437044_a_at	GBA (includes EG:2629)	glucosidase, beta; acid (includes glucosylceramidase)	1.88174
1455900_x_at	TGM2	transglutaminase 2 (C polypeptide, protein-glutamine-gamma-glutamyltransferase)	1.70386	1.57412
1437061_at	MBD1	methyl-CpG binding domain protein 1	-2.1179	-1.39005
1437080_s_at	PSMD11	proteasome (prosome, macropain) 26S subunit, non-ATPase, 11	1.43241
1436997_x_at	SH3BGRL	SH3 domain binding glutamic acid-rich protein like	-1.47141
1436886_x_at	XAB2	XPA binding protein 2	-1.80918
1436890_at	UAP1L1	UDP-N-acteylglucosamine pyrophosphorylase 1-like 1	1.58638	1.72101
1436910_at	RASAL2	RAS protein activator like 2	-1.40816
1436881_x_at	AFP	alpha-fetoprotein	3.69609
1436934_s_at	ACO2	aconitase 2, mitochondrial	1.51876
1436944_x_at	PISD	phosphatidylserine decarboxylase	-1.33938
1436945_x_at	STIM1	stromal interaction molecule 1	1.25369
1455866_x_at	TXNL1	thioredoxin-like 1	1.18785
1436952_at	KLF9	Kruppel-like factor 9	-2.35148
1436991_x_at	GSN	gelsolin (amyloidosis, Finnish type)	-1.905
1450409_a_at	SLC48A1	solute carrier family 48 (heme transporter), member 1	5.01311
1450410_a_at	SLC48A1	solute carrier family 48 (heme transporter), member 1	4.99488
1421922_at	SH3BP5	SH3-domain binding protein 5 (BTK-associated)	-1.84461
1421923_at	SH3BP5	SH3-domain binding protein 5 (BTK-associated)	-1.38743
1421933_at	CBX5	chromobox homolog 5 (HP1 alpha homolog, Drosophila)	-2.0146
1421943_at	TGFA	transforming growth factor, alpha	1.4083
1452040_a_at	CDCA3	cell division cycle associated 3	1.628	-1.26855
1450404_at	SLC23A1	solute carrier family 23 (nucleobase transporters), member 1	1.50076
1421917_at	PDGFRA	platelet-derived growth factor receptor, alpha polypeptide	-2.08479
1450393_a_at	SCAMP4	secretory carrier membrane protein 4	1.48812
1450399_at	PSEN1	presenilin 1	2.25062
1421853_at	PSEN1	presenilin 1	1.34669
1421854_at	FGL2	fibrinogen-like 2	-1.30236
1421871_at	SH3BGRL	SH3 domain binding glutamic acid-rich protein like	-1.4671
1421877_at	MAPK9	mitogen-activated protein kinase 9	1.30269
1421879_at	MTMR1	myotubularin related protein 1	-1.61787	-1.23683
1421816_at	LOC630729	similar to Glutathione reductase, mitochondrial precursor (GR) (GRase)	3.70267
1421817_at	GSR	glutathione reductase	3.06469
1421824_at	BACE1	beta-site APP-cleaving enzyme 1	-1.31478
1450390_x_at	LOC100131863	ribosomal protein S18 pseudogene 5	1.22671
1421784_a_at	EFNA4	ephrin-A4	1.30899
1421791_at	ANG3	angiogenin, ribonuclease A family, member 3	-1.75636	1.65179
1421797_a_at	SNX12	sorting nexin 12	1.73485
1450373_at			1.2477	-1.20315
1421751_a_at	PSMD14	proteasome (prosome, macropain) 26S subunit, non-ATPase, 14	1.93854
1421755_at	GPR132	G protein-coupled receptor 132	-1.52618
1421759_a_at	FOXK1	forkhead box K1	1.26541
1421770_a_at	TLX2 (includes EG:3196)	T-cell leukemia homeobox 2	1.09526
1421774_at	VAX1	ventral anterior homeobox 1	-1.95984
1421748_a_at	TUBD1	tubulin, delta 1	1.9395
1450351_a_at	CLIP1	CAP-GLY domain containing linker protein 1	1.37308
1450353_at	SLC25A17	solute carrier family 25 (mitochondrial carrier; peroxisomal membrane protein, 34kDa), member 17	-1.21345
1421708_a_at	STAT6	signal transducer and activator of transcription 6, interleukin-4 induced	-1.30992
1421716_at	V1RD6	vomeronasal 1 receptor, D6	5.56188
1452298_a_at	MYO5B	myosin VB	1.81824
1421666_a_at	AANAT	arylalkylamine N-acetyltransferase	1.05539
1421678_at	ITPR2	inositol 1,4,5-triphosphate receptor, type 2	1.36523
1421679_a_at	CDKN1A	cyclin-dependent kinase inhibitor 1A (p21, Cip1)	-3.10503
1421681_at	NRG4	neuregulin 4	4.26944	2.8732
1421645_at	KIAA1199	KIAA1199	1.13608
1421653_a_at	IGHA1	immunoglobulin heavy constant alpha 1	-2.73686
1421654_a_at	LMNA	lamin A/C	1.55565	1.37454
1421657_a_at	SOX17	SRY (sex determining region Y)-box 17	1.05832
1436770_x_at	PSMA1	proteasome (prosome, macropain) subunit, alpha type, 1	1.45527
1436771_x_at	PGD	phosphogluconate dehydrogenase	1.9045
1455814_x_at	DDX39	DEAD (Asp-Glu-Ala-Asp) box polypeptide 39	1.48954	1.49648
1455820_x_at	SCARB1	scavenger receptor class B, member 1	-2.03926
1436809_a_at	SPIN1	spindlin 1	-1.46201
1436768_x_at	FLJ10357	hypothetical protein FLJ10357	-1.19873
1436849_x_at	GAA	glucosidase, alpha; acid	1.73993
1436853_a_at	SNCA	synuclein, alpha (non A4 component of amyloid precursor)	-1.47217	-3.65225
1455826_a_at	BACE1	beta-site APP-cleaving enzyme 1	-1.47796
1436856_x_at	TARS2	threonyl-tRNA synthetase 2, mitochondrial (putative)	1.39664
1455829_at	USP14	ubiquitin specific peptidase 14 (tRNA-guanine transglycosylase)	1.84183
1455834_x_at	TACC3	transforming, acidic coiled-coil containing protein 3	1.6099
1455836_at	PAPOLA	poly(A) polymerase alpha	1.26896
1436879_x_at	AFP	alpha-fetoprotein	3.31615
1456590_x_at	AKR1B1	aldo-keto reductase family 1, member B1 (aldose reductase)	1.42642	1.50714
1436707_x_at	NCAPH	non-SMC condensin I complex, subunit H	1.57682
1436724_a_at	LGTN	ligatin	1.38829
1436736_x_at	C5ORF13	chromosome 5 open reading frame 13	-2.6161
1455800_x_at	SAMM50	sorting and assembly machinery component 50 homolog (S. cerevisiae)	1.57813
1436490_x_at	RAN	RAN, member RAS oncogene family	1.3768
1436525_at	AP3S2	adaptor-related protein complex 3, sigma 2 subunit	1.68774
1436528_at	KAZALD1	Kazal-type serine peptidase inhibitor domain 1	-3.14538	-1.17376
1436549_a_at	HNRNPA1	heterogeneous nuclear ribonucleoprotein A1	-1.54578
1436566_at	RAB40B	RAB40B, member RAS oncogene family	1.53004
1436570_at			1.4779
1436589_x_at	PRKD2	protein kinase D2	-1.12039
1436613_at	CORO6	coronin 6	1.13766
1436623_at	ENTPD7	ectonucleoside triphosphate diphosphohydrolase 7	2.22611
1436643_x_at	HAMP	hepcidin antimicrobial peptide	-6.57315
1436291_a_at	DPYS	dihydropyrimidinase	-1.51834	1.29551
1436298_x_at	PAICS	phosphoribosylaminoimidazole carboxylase, phosphoribosylaminoimidazole succinocarboxamide synthetase	-1.57006
1436308_at	ZNF292	zinc finger protein 292	-1.5131
1436315_at	MYST3	MYST histone acetyltransferase (monocytic leukemia) 3	-1.27134
1455653_at	CCNJ	cyclin J	-1.37134
1436344_at	C2CD2	C2 calcium-dependent domain containing 2	1.34002
1436351_at	COQ3	coenzyme Q3 homolog, methyltransferase (S. cerevisiae)	1.61462
1436363_a_at	NFIX	nuclear factor I/X (CCAAT-binding transcription factor)	-1.74494
1436364_x_at	NFIX	nuclear factor I/X (CCAAT-binding transcription factor)	-1.77368
1436372_a_at	PDXDC1	pyridoxal-dependent decarboxylase domain containing 1	1.50444
1436393_a_at	TRIM37	tripartite motif-containing 37	1.82506	1.31433
1436394_at	TRIM37	tripartite motif-containing 37	1.73697
1455691_at	CYP21A2	cytochrome P450, family 21, subfamily A, polypeptide 2	1.65052
1436420_a_at	IPO4	importin 4	1.58697
1436058_at	RSAD2	radical S-adenosyl methionine domain containing 2	4.20382
1455562_at	SOX12	SRY (sex determining region Y)-box 12	-1.27937
1436172_at	9530028C05	hypothetical protein 9530028C05	1.43914
1455582_at			-2.03754
1436186_at	E2F8	E2F transcription factor 8	-2.32614
1455601_at			-1.60775
1455490_at			-2.2989
1455493_at	SYNE1	spectrin repeat containing, nuclear envelope 1	-2.3232	-1.80844
1435939_s_at	HEPACAM2	HEPACAM family member 2	1.19481
1436019_a_at	TRAPPC1	trafficking protein particle complex 1	1.38552
1435989_x_at	KRT8	keratin 8	1.56404	1.38349
1436014_a_at	RUSC1	RUN and SH3 domain containing 1	1.50965
1436048_at	EXOC8	exocyst complex component 8	-1.395
1455439_a_at	LGALS1	lectin, galactoside-binding, soluble, 1	1.84159
1435800_a_at	CSDA	cold shock domain protein A	1.5682
1435803_a_at	EIF4E2	eukaryotic translation initiation factor 4E family member 2	1.67049
1435855_x_at	ALDH18A1	aldehyde dehydrogenase 18 family, member A1	1.48771
1435860_at	SLC5A6	solute carrier family 5 (sodium-dependent vitamin transporter), member 6	1.721
1435864_a_at	C1ORF31	chromosome 1 open reading frame 31	1.53565	1.42867
1435870_at	CHPT1	choline phosphotransferase 1	-2.07285	-1.43091
1455486_at	PIAS1	protein inhibitor of activated STAT, 1	-2.18579
1460596_at	AGTRAP	angiotensin II receptor-associated protein	-1.39823
1435577_at	DAB1	disabled homolog 1 (Drosophila)	-5.71677
1455372_at	CPEB3	cytoplasmic polyadenylation element binding protein 3	1.69335
1435625_at	ENTPD7	ectonucleoside triphosphate diphosphohydrolase 7	2.03601
1435628_x_at			-1.64001
1435630_s_at	ACAT2	acetyl-Coenzyme A acetyltransferase 2	1.57636
1435635_at	PCMTD1	protein-L-isoaspartate (D-aspartate) O-methyltransferase domain containing 1	-1.39287
1435660_at			1.34942
1435572_at	LOC646862	similar to hCG2040535	-1.25652
1455405_at	PSTPIP2	proline-serine-threonine phosphatase interacting protein 2	1.33139
1455422_x_at	2010-09-04	septin 4	-1.49462
1435716_x_at	SNRPN	small nuclear ribonucleoprotein polypeptide N	1.82748
1435742_at	SMEK1	SMEK homolog 1, suppressor of mek1 (Dictyostelium)	-1.41031
1435416_x_at	PIGQ	phosphatidylinositol glycan anchor biosynthesis, class Q	1.5713
1435517_x_at	RALB	v-ral simian leukemia viral oncogene homolog B (ras related; GTP binding protein)	1.33814
1455350_at	TMEM62	transmembrane protein 62	2.14084
1435524_at	2010109N14RIK	RIKEN cDNA 2010109N14 gene	-2.24124
1435534_a_at	TOMM20	translocase of outer mitochondrial membrane 20 homolog (yeast)	1.44253
1435559_at	MYO6	myosin VI	-2.46734
1435232_x_at	MRPL15	mitochondrial ribosomal protein L15	1.44907
1455252_at	TSC1	tuberous sclerosis 1	-1.62511
1435270_x_at	N6AMT2	N-6 adenine-specific DNA methyltransferase 2 (putative)	2.20823
1435277_x_at	NME1	non-metastatic cells 1, protein (NM23A) expressed in	1.49167
1455265_a_at	RGS16	regulator of G-protein signaling 16	-3.25762
1435290_x_at	HLA-DQA1	major histocompatibility complex, class II, DQ alpha 1	-2.33542	-2.33457
1455286_at	BTBD1	BTB (POZ) domain containing 1	-1.40141	-1.38254
1435341_at	PPIG	peptidylprolyl isomerase G (cyclophilin G)	-1.39682
1435357_at	C1ORF63	chromosome 1 open reading frame 63	-1.76587	-1.5008
1435067_at	C9ORF86	chromosome 9 open reading frame 86	1.39743
1435097_at	MMAB	methylmalonic aciduria (cobalamin deficiency) cblB type	1.47054
1435102_a_at	STX18	syntaxin 18	2.09623
1435130_at	FAM18A	family with sequence similarity 18, member A	1.10416
1435133_at	UGCG	UDP-glucose ceramide glucosyltransferase	-1.54768
1435137_s_at	1200016E24RIK	RIKEN cDNA 1200016E24 gene	-1.26111
1435140_at	IDE	insulin-degrading enzyme	1.58062
1435176_a_at	ID2	inhibitor of DNA binding 2, dominant negative helix-loop-helix protein	-1.48204	2.33001
1455229_x_at	PGS1	phosphatidylglycerophosphate synthase 1	1.95411
1435221_at	FOXP1	forkhead box P1	-1.38442	-1.18708
1434927_at	HSPB7	heat shock 27kDa protein family, member 7 (cardiovascular)	2.67185
1434944_at	DMPK	dystrophia myotonica-protein kinase	2.57997
1434962_x_at	CCL27	chemokine (C-C motif) ligand 27	-1.53846
1434970_a_at	MRPL15	mitochondrial ribosomal protein L15	1.48443
1434971_x_at	MRPL15	mitochondrial ribosomal protein L15	1.46383
1434994_at	DEDD	death effector domain containing	1.02829
1434923_at	COX19	COX19 cytochrome c oxidase assembly homolog (S. cerevisiae)	1.46125
1455179_at	MPP7	membrane protein, palmitoylated 7 (MAGUK p55 subfamily member 7)	1.81534
1435030_at	UPF2	UPF2 regulator of nonsense transcripts homolog (yeast)	-1.30637
1435035_at	RG9MTD2	RNA (guanine-9-) methyltransferase domain containing 2	1.53636
1435057_x_at	POLR1E	polymerase (RNA) I polypeptide E, 53kDa	1.52517
1435509_x_at	CDK2AP1	cyclin-dependent kinase 2 associated protein 1	1.36241
1434799_x_at	ALDOA	aldolase A, fructose-bisphosphate	1.9316	1.27123
1434814_x_at	GPI	glucose phosphate isomerase	1.68232
1455099_at	MOGAT2	monoacylglycerol O-acyltransferase 2	2.54915
1455100_at	AKR1D1	aldo-keto reductase family 1, member D1 (delta 4-3-ketosteroid-5-beta-reductase)	2.2975	1.14013
1434827_at	THOC6	THO complex 6 homolog (Drosophila)	1.35668
1434850_at	IQGAP3	IQ motif containing GTPase activating protein 3	1.55474
1434853_x_at	MKRN1	makorin ring finger protein 1	-1.48388
1434856_at	ANKRD44	ankyrin repeat domain 44	-1.56905
1434859_at	UMPS	uridine monophosphate synthetase	1.98853
1434875_a_at	HMGN3	high mobility group nucleosomal binding domain 3	-1.32368
1434879_at	CDC34 (includes EG:997)	cell division cycle 34 homolog (S. cerevisiae)	1.93388
1434796_at	VAMP4	vesicle-associated membrane protein 4	-1.22932
1434881_s_at	KCTD12	potassium channel tetramerisation domain containing 12	-1.49799
1434889_at	PLEKHA7 (includes EG:144100)	pleckstrin homology domain containing, family A member 7	1.10434
1434892_x_at	RBBP4	retinoblastoma binding protein 4	-1.41959
1434896_at	ZFP422-RS1	zinc finger protein 422, related sequence 1	-1.43224
1455151_at	AKAP9	A kinase (PRKA) anchor protein (yotiao) 9	-2.45187
1434658_at	SPPL2B	signal peptide peptidase-like 2B	-1.4664
1455060_at	G3BP1	GTPase activating protein (SH3 domain) binding protein 1	1.48562
1434692_at	C2ORF60	chromosome 2 open reading frame 60	-2.05132	-1.72216
1434709_at	NRCAM	neuronal cell adhesion molecule	-1.04264
1434719_at	A2M	alpha-2-macroglobulin	-1.22857
1455045_at	SRR	serine racemase	1.42745
1434743_x_at	RUSC1	RUN and SH3 domain containing 1	2.11612
1434748_at	CKAP2	cytoskeleton associated protein 2	4.15093
1434755_at	CORO2B	coronin, actin binding protein, 2B	-1.23085
1434767_at	C14ORF106	chromosome 14 open reading frame 106	1.41874
1434768_at	TPP1	tripeptidyl peptidase I	-1.42448
1434777_at	MYCL1	v-myc myelocytomatosis viral oncogene homolog 1, lung carcinoma derived (avian)	-1.40863
1434784_s_at	TMEM106C	transmembrane protein 106C	1.36391
1434791_at	ATP6V0A2	ATPase, H+ transporting, lysosomal V0 subunit a2	1.53303
1423006_at	PIM1	pim-1 oncogene	1.39213
1422964_at	RAD23A	RAD23 homolog A (S. cerevisiae)	1.61747
1450814_a_at	IPO4	importin 4	1.96948
1422966_a_at	TFRC	transferrin receptor (p90, CD71)	2.6137	1.47112
1422967_a_at	TFRC	transferrin receptor (p90, CD71)	2.57889
1422969_s_at	IP6K1	inositol hexakisphosphate kinase 1	-1.34439
1422971_at	KAT2A	K(lysine) acetyltransferase 2A	3.42614
1450817_at	SOLH	small optic lobes homolog (Drosophila)	-1.08391
1422975_at	MME	membrane metallo-endopeptidase	-2.22927
1422943_a_at	HSPB1	heat shock 27kDa protein 1	1.83782
1425964_x_at	HSPB1	heat shock 27kDa protein 1	2.36364
1422948_s_at	HIST1H4B	histone cluster 1, H4b	4.93033
1422916_at	FGF21	fibroblast growth factor 21	-3.56586
1422919_at	HRASLS	HRAS-like suppressor	1.09983
1422926_at	MC2R	melanocortin 2 receptor (adrenocorticotropic hormone)	1.08207
1422854_at	SHC1	SHC (Src homology 2 domain containing) transforming protein 1	1.28046
1450783_at	IFIT1L	interferon-induced protein with tetratricopeptide repeats 1-like	4.51157	-1.34786
1450788_at	SAA2	serum amyloid A2	-3.03999
1422868_s_at	GDA	guanine deaminase	1.41422
1450768_at	DLG1	discs, large homolog 1 (Drosophila)	-1.26643
1422823_at	EPS8	epidermal growth factor receptor pathway substrate 8	-1.62889
1422824_s_at	EPS8	epidermal growth factor receptor pathway substrate 8	-2.12457
1422826_at	IGFALS	insulin-like growth factor binding protein, acid labile subunit	-2.33165
1432533_a_at	SLC35A2	solute carrier family 35 (UDP-galactose transporter), member A2	1.49534
1450772_at	WNT11	wingless-type MMTV integration site family, member 11	-1.10052
1422844_a_at	WDR77	WD repeat domain 77	1.43708
1422791_at	PAFAH1B2	platelet-activating factor acetylhydrolase, isoform Ib, subunit 2 (30kDa)	1.42953	1.22588
1450759_at	BMP6	bone morphogenetic protein 6	-2.11319
1422806_x_at	ING3	inhibitor of growth family, member 3	-1.2637
1422807_at	ARF5	ADP-ribosylation factor 5	-1.42294
1422810_at	ZNF24 (includes EG:7572)	zinc finger protein 24	-1.42398
1422811_at	SLC27A1	solute carrier family 27 (fatty acid transporter), member 1	-1.73612
1422815_at	C9	complement component 9	-2.88715	-1.69863
1450767_at	NEDD9	neural precursor cell expressed, developmentally down-regulated 9	1.41115
1422761_at	TBL1XR1	transducin (beta)-like 1 X-linked receptor 1	1.15752
1422767_at	BYSL	bystin-like	2.10007
1422769_at	SYNCRIP	synaptotagmin binding, cytoplasmic RNA interacting protein	1.46772	1.35769
1450743_s_at	SYNCRIP	synaptotagmin binding, cytoplasmic RNA interacting protein	1.48609
1450745_at	C1GALT1	core 1 synthase, glycoprotein-N-acetylgalactosamine 3-beta-galactosyltransferase, 1	1.68169
1422772_at	C1GALT1	core 1 synthase, glycoprotein-N-acetylgalactosamine 3-beta-galactosyltransferase, 1	1.65649
1422776_at	SERPINB8	serpin peptidase inhibitor, clade B (ovalbumin), member 8	-1.79389
1450746_at	KEAP1	kelch-like ECH-associated protein 1	1.44536
1450739_at	TBL1XR1	transducin (beta)-like 1 X-linked receptor 1	1.96296
1450751_at	ZPBP	zona pellucida binding protein	1.23108
1450731_s_at	TNFRSF21	tumor necrosis factor receptor superfamily, member 21	-1.55986	1.91678
1460319_at	FUT8	fucosyltransferase 8 (alpha (1,6) fucosyltransferase)	1.43338
1450738_at	KIF21A	kinesin family member 21A	1.44548
1422701_at	ZAP70	zeta-chain (TCR) associated protein kinase 70kDa	-2.24658
1450717_at	ANG	angiogenin, ribonuclease, RNase A family, 5	-2.20642	1.67906
1450720_at	ACP1	acid phosphatase 1, soluble	1.38767	1.27531
1422715_s_at	ACP1	acid phosphatase 1, soluble	1.52614	1.24826
1422717_at	ACP1	acid phosphatase 1, soluble	1.45992
1422718_at	AP3S2	adaptor-related protein complex 3, sigma 2 subunit	1.60756
1450724_at	FAM126A	family with sequence similarity 126, member A	1.40948
1450725_s_at	CA14	carbonic anhydrase XIV	-8.25393
1422725_at	MAK	male germ cell-associated kinase	1.36446
1422660_at	RBM3	RNA binding motif (RNP1, RRM) protein 3	1.49957	2.06089
1422666_at	CBLC	Cas-Br-M (murine) ecotropic retroviral transforming sequence c	1.11162
1422668_at	SERPINB9B	serine (or cysteine) peptidase inhibitor, clade B, member 9b	-1.0799
1422670_at	RND2	Rho family GTPase 2	5.124
1422671_s_at	NAALAD2	N-acetylated alpha-linked acidic dipeptidase 2	-1.42428
1422682_s_at	PRSS3 (includes EG:22073)	protease, serine, 3	-1.11186
1422629_s_at	SHROOM3	shroom family member 3	1.42142
1450702_at	HFE	hemochromatosis	1.88965
1422647_at	RING1	ring finger protein 1	-1.40987
1422648_at	SLC7A2	solute carrier family 7 (cationic amino acid transporter, y+ system), member 2	-2.29924
1450703_at	SLC7A2	solute carrier family 7 (cationic amino acid transporter, y+ system), member 2	-2.30904
1422650_a_at	RIOK3	RIO kinase 3 (yeast)	1.52533
1422601_at	SERPINB9	serpin peptidase inhibitor, clade B (ovalbumin), member 9	1.62791
1422602_a_at	WNT5B	wingless-type MMTV integration site family, member 5B	3.10483	9.75216
1422603_at	RNASE4	ribonuclease, RNase A family, 4	-1.49601	1.27989
1422604_at	UOX	urate oxidase (pseudogene)	-1.3957
1422608_at	ARPP19	cAMP-regulated phosphoprotein, 19kDa	1.97058
1450685_at	ARPP19	cAMP-regulated phosphoprotein, 19kDa	1.70849
1422609_at	ARPP19	cAMP-regulated phosphoprotein, 19kDa	1.81118
1422614_s_at	BLOC1S1	biogenesis of lysosomal organelles complex-1, subunit 1	-1.43509
1460318_at	CSRP3	cysteine and glycine-rich protein 3 (cardiac LIM protein)	-3.64282
1422567_at	FAM129A	family with sequence similarity 129, member A	-1.20448
1422571_at	THBS2	thrombospondin 2	-1.43113
1422577_at	CS	citrate synthase	1.6061	-1.49916
1450667_a_at	CS	citrate synthase	1.56101
1422579_at	HSPE1	heat shock 10kDa protein 1 (chaperonin 10)	2.0211
1450668_s_at	HSPE1	heat shock 10kDa protein 1 (chaperonin 10)	1.48501
1422590_at	CDK5	cyclin-dependent kinase 5	-1.71841
1422591_at	TCEB3	transcription elongation factor B (SIII), polypeptide 3 (110kDa, elongin A)	1.19977
1450677_at	CHEK1	CHK1 checkpoint homolog (S. pombe)	2.89284
1422535_at	CCNE2	cyclin E2	1.5852	1.52043
1451721_a_at	HLA-DQB1	major histocompatibility complex, class II, DQ beta 1	-2.44652	-2.45805
1425477_x_at	HLA-DQB1	major histocompatibility complex, class II, DQ beta 1	-2.55309	-3.07303
1450648_s_at	HLA-DQB1	major histocompatibility complex, class II, DQ beta 1	-2.01728	-1.97996
1422537_a_at	ID2	inhibitor of DNA binding 2, dominant negative helix-loop-helix protein	-1.84367	1.99053
1425668_a_at	ST3GAL4	ST3 beta-galactoside alpha-2,3-sialyltransferase 4	-1.40903
1422554_at	NDNL2	necdin-like 2	-1.8578
1422557_s_at	MT1F	metallothionein 1F	-3.27462
1422560_at	RSC1A1	regulatory solute carrier protein, family 1, member 1	-1.60094
1422561_at	ADAMTS5	ADAM metallopeptidase with thrombospondin type 1 motif, 5	-1.53378
1450634_at	ATP6V1A	ATPase, H+ transporting, lysosomal 70kDa, V1 subunit A	1.45159
1422508_at	ATP6V1A	ATPase, H+ transporting, lysosomal 70kDa, V1 subunit A	1.48998
1422510_at	CTDSPL	CTD (carboxy-terminal domain, RNA polymerase II, polypeptide A) small phosphatase-like	-1.50205
1422513_at	CCNF	cyclin F	-2.21378
1422523_at	SILV	silver homolog (mouse)	1.32962
1460316_at	ACSL1	acyl-CoA synthetase long-chain family member 1	-2.09255	-2.4817
1450643_s_at	ACSL1	acyl-CoA synthetase long-chain family member 1	-1.4506	-1.62031
1450646_at	CYP51A1	cytochrome P450, family 51, subfamily A, polypeptide 1	1.55066	1.6996
1422533_at	CYP51A1	cytochrome P450, family 51, subfamily A, polypeptide 1	2.03486
1422534_at	CYP51A1	cytochrome P450, family 51, subfamily A, polypeptide 1	1.74659
1422486_a_at	SMAD4	SMAD family member 4	-1.73881
1422490_at	BNIP2	BCL2/adenovirus E1B 19kDa interacting protein 2	-1.66284
1422493_at	CPOX	coproporphyrinogen oxidase	1.42236
1422495_a_at	HMGN1	high-mobility group nucleosome binding domain 1	1.60345
1454694_a_at	TOP2A	topoisomerase (DNA) II alpha 170kDa	3.68473	-2.03243
1450623_at	GNB2	guanine nucleotide binding protein (G protein), beta polypeptide 2	-1.39212
1422438_at	EPHX1	epoxide hydrolase 1, microsomal (xenobiotic)	2.04403
1422452_at	BAG3	BCL2-associated athanogene 3	1.71305	1.56189
1422459_a_at	PSMD13	proteasome (prosome, macropain) 26S subunit, non-ATPase, 13	2.21388
1422460_at	MAD2L1	MAD2 mitotic arrest deficient-like 1 (yeast)	1.44431
1422461_at	ATAD3A	ATPase family, AAA domain containing 3A	1.58076
1422403_at	IFNA5 (includes EG:3442)	interferon, alpha 5	2.23966
1422404_x_at	IFNA5 (includes EG:3442)	interferon, alpha 5	1.68014
1450611_at	ORM3	orosomucoid 3	8.00708	5.63313
1460314_s_at	HIST3H3 (includes EG:8290)	histone cluster 3, H3	3.40152
1422421_at	DEFA-RS12	defensin, alpha, related sequence 12	13.3003
1422365_at	OR10A4	olfactory receptor, family 10, subfamily A, member 4	-1.02917
1422369_at	V1RA6	vomeronasal 1 receptor, A6	1.28136
1450597_at	OR7C1	olfactory receptor, family 7, subfamily C, member 1	1.53319
1422382_at	OR10J5	olfactory receptor, family 10, subfamily J, member 5	1.14557
1450604_at	OLFR140	olfactory receptor 140	1.6215
1450605_at	TAS2R4	taste receptor, type 2, member 4	1.11939
1422346_at	NKX2-1	NK2 homeobox 1	-1.13428
1422353_at	POU4F3	POU class 4 homeobox 3	-1.31986
1422334_a_at	SFTPA1	surfactant protein A1	1.42684
1450567_a_at	COL2A1	collagen, type II, alpha 1	-1.79526
1422319_at			1.24219
1436763_a_at	KLF9	Kruppel-like factor 9	-2.50851	-1.38916
1422264_s_at	KLF9	Kruppel-like factor 9	-2.16089
1422270_a_at	IL6R	interleukin 6 receptor	-2.1042
1453886_a_at	SLC25A26	solute carrier family 25, member 26	1.62867
1422297_at	PFDN5	prefoldin subunit 5	1.11249
1422298_at	KRTAP28-13	keratin associated protein 28-13	-1.17335
1422238_at	RHBDD2	rhomboid domain containing 2	1.27222
1450552_at	ATP6V1E2	ATPase, H+ transporting, lysosomal 31kDa, V1 subunit E2	1.25322
1422257_s_at	CYP2B6	cytochrome P450, family 2, subfamily B, polypeptide 6	86.0295	-5.09758
1422208_a_at	GNB5	guanine nucleotide binding protein (G protein), beta 5	-1.45449
1450534_x_at	HLA-C	major histocompatibility complex, class I, C	-1.30744
1450539_at	KRTAP5-1 (includes EG:50774)	keratin associated protein 5-1	1.10496
1450545_a_at	DNTT	deoxynucleotidyltransferase, terminal	2.61742
1450522_a_at	H1F0	H1 histone family, member 0	-1.476
1422197_at	KCNA2	potassium voltage-gated channel, shaker-related subfamily, member 2	-1.13598
1450505_a_at	FAM134B	family with sequence similarity 134, member B	-1.96458
1450506_a_at	AEN	apoptosis enhancing nuclease	1.10336
1422155_at	HIST2H3C2	histone cluster 2, H3c2	2.45697
1422162_at	DCC	deleted in colorectal carcinoma	1.08647
1422170_at	SLC5A3	solute carrier family 5 (sodium/myo-inositol cotransporter), member 3	-1.62476
1426043_a_at	CAPN3	calpain 3, (p94)	-1.39674
1460309_at	TAL2	T-cell acute lymphocytic leukemia 2	1.12783
1450517_at	TAL2	T-cell acute lymphocytic leukemia 2	1.69872
1422134_at	FOSB	FBJ murine osteosarcoma viral oncogene homolog B	1.31168
1422136_at	UHMK1	U2AF homology motif (UHM) kinase 1	1.30633
1422147_a_at	PLA2G6	phospholipase A2, group VI (cytosolic, calcium-independent)	2.51214
1450482_a_at	PITX2	paired-like homeodomain 2	1.16966
1422095_a_at	CMPK2	cytidine monophosphate (UMP-CMP) kinase 2, mitochondrial	2.40485
1450484_a_at	CMPK2	cytidine monophosphate (UMP-CMP) kinase 2, mitochondrial	3.10877
1450485_at	SOX3	SRY (sex determining region Y)-box 3	1.08616
1422099_a_at	OPRL1	opiate receptor-like 1	1.16974
1422103_a_at	STAT5B	signal transducer and activator of transcription 5B	-1.68297
1450488_at	CCL24	chemokine (C-C motif) ligand 24	-4.43676
1422108_at	PPP1R3A	protein phosphatase 1, regulatory (inhibitor) subunit 3A	-1.13421
1422056_at	NTN3	netrin 3	-1.99887
1435477_s_at	FCGR2B	Fc fragment of IgG, low affinity IIb, receptor (CD32)	-1.36527
1422061_at	AKR1C20	aldo-keto reductase family 1, member C20	-2.23748
1422072_a_at	GSTM6	glutathione S-transferase, mu 6	2.00715	-2.07717
1422075_at	CDX2	caudal type homeobox 2	1.61624
1422077_at	ACOT4	acyl-CoA thioesterase 4	1.62769	2.26804
1422093_at	WNT3A	wingless-type MMTV integration site family, member 3A	-1.68784
1422031_a_at	ZFAND6	zinc finger, AN1-type domain 6	-1.48838	-1.38016
1422032_a_at	ZFAND6	zinc finger, AN1-type domain 6	-1.36056
1450476_at	CNR2	cannabinoid receptor 2 (macrophage)	-1.62185
1422039_at	TNFRSF22	tumor necrosis factor receptor superfamily, member 22	1.2558
1422006_at	EIF2AK2	eukaryotic translation initiation factor 2-alpha kinase 2	1.53165
1431591_s_at	ISG15	ISG15 ubiquitin-like modifier	3.58919
1422027_a_at	ETS1	v-ets erythroblastosis virus E26 oncogene homolog 1 (avian)	-1.56909
1421976_at	MMP19	matrix metallopeptidase 19	2.46836
1421977_at	MMP19	matrix metallopeptidase 19	2.42249
1421983_s_at	HNF4A	hepatocyte nuclear factor 4, alpha	-1.46038
1450448_at	STC1	stanniocalcin 1	-1.13621
1421985_a_at	EIF4E2	eukaryotic translation initiation factor 4E family member 2	1.41321
1421987_at	PAPSS2	3'-phosphoadenosine 5'-phosphosulfate synthase 2	2.84274
1421988_at	PAPSS2	3'-phosphoadenosine 5'-phosphosulfate synthase 2	2.44462
1421989_s_at	PAPSS2	3'-phosphoadenosine 5'-phosphosulfate synthase 2	2.48808
1421991_a_at	IGFBP4	insulin-like growth factor binding protein 4	-1.94913
1421992_a_at	IGFBP4	insulin-like growth factor binding protein 4	-1.44709
1421993_a_at	TMEM134	transmembrane protein 134	-1.42717
1422001_at	INHBC	inhibin, beta C	-1.70149
1421947_at	GNG12	guanine nucleotide binding protein (G protein), gamma 12	1.50176
1450430_at	MRC1	mannose receptor, C type 1	-1.499
1432287_a_at	SNTG1	syntrophin, gamma 1	1.13721
1421971_a_at	MRPS34	mitochondrial ribosomal protein S34	1.35844
1427391_a_at	COL12A1	collagen, type XII, alpha 1	1.32652
1450311_at	SLC8A3	solute carrier family 8 (sodium/calcium exchanger), member 3	1.08086
1450314_at	DQX1	DEAQ box RNA-dependent ATPase 1	-1.41463
1421629_at	GABRE	gamma-aminobutyric acid (GABA) A receptor, epsilon	1.29711
1450299_at	CHRNA7	cholinergic receptor, nicotinic, alpha 7	1.11484
1421602_at	SHBG	sex hormone-binding globulin	2.01591
1421558_at	T2	brachyury 2	1.35188
1450282_at	FGF4	fibroblast growth factor 4	1.38702
1450270_at	PCDHB11 (includes EG:93882)	protocadherin beta 11	1.08719
1450271_at	PTK6	PTK6 protein tyrosine kinase 6	-2.09253
1450272_at	TNFSF8	tumor necrosis factor (ligand) superfamily, member 8	-1.20738
1450275_x_at	UBE2F	ubiquitin-conjugating enzyme E2F (putative)	1.30287
1450276_a_at	SCIN	scinderin	-1.53686
1421555_at	ADRB3	adrenergic, beta-3-, receptor	-2.27962
1452782_a_at	TXN2	thioredoxin 2	1.43105
1421500_at	STS	steroid sulfatase (microsomal), isozyme S	-1.67542
1421501_a_at	ERC1	ELKS/RAB6-interacting/CAST family member 1	1.21674
1451627_a_at	SLC1A2	solute carrier family 1 (glial high affinity glutamate transporter), member 2	-3.07027	1.46174
1421519_a_at	ZNF808	zinc finger protein 808	-2.12634
1421478_a_at	ZNF318 (includes EG:24149)	zinc finger protein 318	-1.72399
1421479_at	ZNF318 (includes EG:24149)	zinc finger protein 318	-1.57371
1421480_a_at	ADARB1	adenosine deaminase, RNA-specific, B1 (RED1 homolog rat)	1.45794	1.48466
1450264_a_at	CHKA	choline kinase alpha	-2.68136
1421483_at	LHX4	LIM homeobox 4	-1.15699
1450247_a_at	SCAMP5	secretory carrier membrane protein 5	1.87798
1450252_at	ONECUT1	one cut homeobox 1	-4.33577
1421447_at	ONECUT1	one cut homeobox 1	-3.25372
1421456_at	P2RY1	purinergic receptor P2Y, G-protein coupled, 1	-3.44892
1421459_a_at	LRP8	low density lipoprotein receptor-related protein 8, apolipoprotein e receptor	1.01271
1421462_a_at	LEPRE1	leucine proline-enriched proteoglycan (leprecan) 1	2.02528
1421408_at	IGSF6	immunoglobulin superfamily, member 6	-2.32891	2.13989
1450237_at	DNASE2B	deoxyribonuclease II beta	-1.97985
1421416_at	MAP2K7	mitogen-activated protein kinase kinase 7	1.26182
1421422_at	C7ORF10	chromosome 7 open reading frame 10	-1.77546
1450242_at	TLR5	toll-like receptor 5	2.11698	-1.7793
1421424_a_at	ANPEP	alanyl (membrane) aminopeptidase	2.83421
1421427_at	COL25A1	collagen, type XXV, alpha 1	1.05065
1421430_at	RAD51L1	RAD51-like 1 (S. cerevisiae)	-1.60385
1450226_at	PRLR	prolactin receptor	-2.73229	2.50141
1421382_at	PRLR	prolactin receptor	-2.68108	2.58993
1421396_at	PCSK1	proprotein convertase subtilisin/kexin type 1	1.19374	-1.2326
1436244_a_at	TLE2	transducin-like enhancer of split 2 (E(sp1) homolog, Drosophila)	-2.51565	-1.26102
1450235_at	FGD3	FYVE, RhoGEF and PH domain containing 3	-1.27854
1421374_a_at	FXYD1	FXYD domain containing ion transport regulator 1	-1.32534
1421375_a_at	S100A6	S100 calcium binding protein A6	1.90574
1450223_at	APAF1	apoptotic peptidase activating factor 1	-1.28561
1450198_at	DUSP13	dual specificity phosphatase 13	1.80599
1450200_s_at	CSF2RB	colony stimulating factor 2 receptor, beta, low-affinity (granulocyte-macrophage)	1.90827
1421326_at	CSF2RB	colony stimulating factor 2 receptor, beta, low-affinity (granulocyte-macrophage)	6.57996
1421344_a_at	JUB	jub, ajuba homolog (Xenopus laevis)	1.87414
1421345_at	LRAT	lecithin retinol acyltransferase (phosphatidylcholine--retinol O-acyltransferase)	-1.6456
1421295_at	CHRDL1	chordin-like 1	1.03395
1421300_at	ADARB2	adenosine deaminase, RNA-specific, B2 (RED2 homolog rat)	1.29344
1421312_a_at	KIFC2	kinesin family member C2	-3.54102
1435737_a_at	NDE1	nudE nuclear distribution gene E homolog 1 (A. nidulans)	-1.13525
1450195_at	NDST4	N-deacetylase/N-sulfotransferase (heparan glucosaminyl) 4	1.36031
1450184_s_at	TEF	thyrotrophic embryonic factor	1.68577	2.3676
1421258_a_at	PKLR	pyruvate kinase, liver and RBC	-1.48367	-2.24398
1421260_a_at	SRM	spermidine synthase	3.78357	1.68598
1450189_at	XK	X-linked Kx blood group (McLeod syndrome)	2.2088
1421283_at	BMP5	bone morphogenetic protein 5	-1.53873
1421285_at	PIK3AP1	phosphoinositide-3-kinase adaptor protein 1	1.53433	1.39457
1421229_at	DFFB	DNA fragmentation factor, 40kDa, beta polypeptide (caspase-activated DNase)	-2.04359
1421233_at	PKNOX1	PBX/knotted 1 homeobox 1	1.3527
1421239_at	IL6ST	interleukin 6 signal transducer (gp130, oncostatin M receptor)	-1.86624
1421242_at	RNF144A	ring finger protein 144A	1.12391
1421253_at	NRAP	nebulin-related anchoring protein	1.83892
1421206_at	LIF	leukemia inhibitory factor (cholinergic differentiation factor)	4.92699
1450161_at	IKBKG	inhibitor of kappa light polypeptide gene enhancer in B-cells, kinase gamma	2.46154
1421208_at	IKBKG	inhibitor of kappa light polypeptide gene enhancer in B-cells, kinase gamma	1.60958
1421209_s_at	IKBKG	inhibitor of kappa light polypeptide gene enhancer in B-cells, kinase gamma	2.06171
1421212_at	ABCC6	ATP-binding cassette, sub-family C (CFTR/MRP), member 6	-1.70645
1428043_a_at	CMAH	cytidine monophosphate-N-acetylneuraminic acid hydroxylase (CMP-N-acetylneuraminate monooxygenase) pseudogene	-1.98022
1421214_at	CMAH	cytidine monophosphate-N-acetylneuraminic acid hydroxylase (CMP-N-acetylneuraminate monooxygenase) pseudogene	-1.6247
1421218_at	BCHE	butyrylcholinesterase	1.5077
1421226_at	TREM2	triggering receptor expressed on myeloid cells 2	1.11811	-1.27342
1421175_at	MYT1L	myelin transcription factor 1-like	1.27914
1421179_at	TTYH2	tweety homolog 2 (Drosophila)	1.66473
1421182_at	CLEC1B	C-type lectin domain family 1, member B	-1.3675	1.49802
1421183_at	TEX12	testis expressed 12	-1.72047
1450156_a_at	HMMR	hyaluronan-mediated motility receptor (RHAMM)	1.915
1421150_at	HIVEP3	human immunodeficiency virus type I enhancer binding protein 3	1.01342
1421154_at	HCN2	hyperpolarization activated cyclic nucleotide-gated potassium channel 2	1.50071
1421158_at	CGNL1	cingulin-like 1	-1.76145
1427939_s_at	MYCBP	c-myc binding protein	1.37253
1423331_a_at	PVRL3	poliovirus receptor-related 3	-1.72881
1421132_at	PVRL3	poliovirus receptor-related 3	-1.56679
1421140_a_at	FOXP1	forkhead box P1	-1.29841
1421086_at	PER3	period homolog 3 (Drosophila)	1.40487
1421087_at	PER3	period homolog 3 (Drosophila)	3.365	2.66632
1421091_at	SERPINA12	serpin peptidase inhibitor, clade A (alpha-1 antiproteinase, antitrypsin), member 12	-5.98094
1421092_at	SERPINA12	serpin peptidase inhibitor, clade A (alpha-1 antiproteinase, antitrypsin), member 12	-7.83542	-1.80567
1421107_at	STK4	serine/threonine kinase 4	1.36361
1421116_a_at	RTN4	reticulon 4	-1.53821
1421052_a_at	SMS	spermine synthase	1.79613
1421053_at	KIF1A	kinesin family member 1A	-2.44287
1421054_at	XPO4	exportin 4	1.40332
1450109_s_at	ABCC2	ATP-binding cassette, sub-family C (CFTR/MRP), member 2	1.92685
1450110_at	ADH7	alcohol dehydrogenase 7 (class IV), mu or sigma polypeptide	1.88196
1421059_a_at	ALG2	asparagine-linked glycosylation 2, alpha-1,3-mannosyltransferase homolog (S. cerevisiae)	1.87178
1450111_a_at	NUDT8	nudix (nucleoside diphosphate linked moiety X)-type motif 8	1.43245
1421063_s_at	SNRPN	small nuclear ribonucleoprotein polypeptide N	1.72141
1450112_a_at	GAS2	growth arrest-specific 2	-1.6282
1421067_a_at	PHF2	PHD finger protein 2	-2.29334
1421072_at	IRX5	iroquois homeobox 5	1.1862
1450095_a_at	ACYP1	acylphosphatase 1, erythrocyte (common) type	1.58817
1450099_a_at	GBA (includes EG:2629)	glucosidase, beta; acid (includes glucosylceramidase)	1.77143
1421034_a_at	IL4R	interleukin 4 receptor	-1.31842
1421037_at	NPAS2	neuronal PAS domain protein 2	-2.15687
1421040_a_at	GSTA5	glutathione S-transferase alpha 5	2.84672	2.98716
1421041_s_at	GSTA5	glutathione S-transferase alpha 5	10.6792	2.43582
1420997_a_at	GPI	glucose phosphate isomerase	1.82634
1450081_x_at	GPI	glucose phosphate isomerase	1.85142
1450082_s_at	ETV5	ets variant 5	3.58094
1421008_at	RSAD2	radical S-adenosyl methionine domain containing 2	3.38606
1421009_at	RSAD2	radical S-adenosyl methionine domain containing 2	3.81025
1421011_at	HSD17B11	hydroxysteroid (17-beta) dehydrogenase 11	-2.58436
1450089_a_at	SRPRB	signal recognition particle receptor, B subunit	2.00391
1421012_at	SRPRB	signal recognition particle receptor, B subunit	1.98359
1425348_a_at	SRPRB	signal recognition particle receptor, B subunit	2.5472
1420972_at	ARID5B	AT rich interactive domain 5B (MRF1-like)	-1.71532
1420973_at	ARID5B	AT rich interactive domain 5B (MRF1-like)	-2.55368
1420983_at	PCTP	phosphatidylcholine transfer protein	1.69146
1420984_at	PCTP	phosphatidylcholine transfer protein	1.5468
1420940_x_at	RGS5	regulator of G-protein signaling 5	-1.3671
1420941_at	RGS5	regulator of G-protein signaling 5	-1.97928
1420942_s_at	RGS5	regulator of G-protein signaling 5	-3.03035
1420952_at	SON	SON DNA binding protein	-1.30086
1420958_at	SYS1 (includes EG:66460)	SYS1 Golgi-localized integral membrane protein homolog (S. cerevisiae)	-1.61095
1420959_at	ASPH	aspartate beta-hydroxylase	2.09067
1450060_at	PIGR	polymeric immunoglobulin receptor	-4.33492
1450061_at	ENC1	ectodermal-neural cortex (with BTB-like domain)	1.3983
1450033_a_at	STAT1	signal transducer and activator of transcription 1, 91kDa	1.78845
1450034_at	STAT1	signal transducer and activator of transcription 1, 91kDa	1.81086
1420916_at	PRPF40A	PRP40 pre-mRNA processing factor 40 homolog A (S. cerevisiae)	1.35036
1450044_at	FZD7	frizzled homolog 7 (Drosophila)	1.63574
1420885_a_at	SEZ6	seizure related 6 homolog (mouse)	1.24409
1420905_at	IL17RA	interleukin 17 receptor A	-2.42963
1420831_at	QSOX1	quiescin Q6 sulfhydryl oxidase 1	-1.64715
1420832_at	QSOX1	quiescin Q6 sulfhydryl oxidase 1	-1.90115
1420835_at	SLC25A30	solute carrier family 25, member 30	-2.74693
1420836_at	SLC25A30	solute carrier family 25, member 30	-2.46016
1450018_s_at	SLC25A30	solute carrier family 25, member 30	-2.74691
1420844_at	UBQLN2	ubiquilin 2	1.17131
1450021_at	UBQLN2	ubiquilin 2	1.59074
1420847_a_at	FGFR2	fibroblast growth factor receptor 2	-1.40925
1420855_at	ELN	elastin	1.2385	-1.34152
1450007_at	CHP	calcium binding protein P22	-1.45417
1420810_at	CHP	calcium binding protein P22	-1.42256
1420817_at	YWHAG	tyrosine 3-monooxygenase/tryptophan 5-monooxygenase activation protein, gamma polypeptide	1.58543
1450012_x_at	YWHAG	tyrosine 3-monooxygenase/tryptophan 5-monooxygenase activation protein, gamma polypeptide	1.40896
1449996_a_at	TPM3	tropomyosin 3	2.65308
1420754_at	TTF1	transcription termination factor, RNA polymerase I	-1.53111
1420755_a_at	PARK2	Parkinson disease (autosomal recessive, juvenile) 2, parkin	1.70691
1449983_a_at	NQO2	NAD(P)H dehydrogenase, quinone 2	1.40993
1449984_at	CXCL3	chemokine (C-X-C motif) ligand 3	1.67714	2.63813
1420768_a_at	DHX58	DEXH (Asp-Glu-X-His) box polypeptide 58	1.86954
1420769_at	DHX58	DEXH (Asp-Glu-X-His) box polypeptide 58	1.12312
1420772_a_at	TSC22D3	TSC22 domain family, member 3	-2.49966
1420731_a_at	CSRP2	cysteine and glycine-rich protein 2	-1.58927	1.80592
1420745_a_at	CCNDBP1	cyclin D-type binding-protein 1	-1.34364
1449972_s_at	ZNF808	zinc finger protein 808	-1.51099
1425688_a_at	DPYS	dihydropyrimidinase	-1.76102	1.86781
1420718_at	ODZ2	odz, odd Oz/ten-m homolog 2 (Drosophila)	1.15083
1420722_at	ELOVL3	elongation of very long chain fatty acids (FEN1/Elo2, SUR4/Elo3, yeast)-like 3	-4.73537	-11.4787
1449954_at	HYAL1	hyaluronoglucosaminidase 1	-1.3939
1420668_a_at	YIPF2	Yip1 domain family, member 2	1.54074
1420677_x_at	LCE1A1	late cornified envelope 1A1	1.27919
1420681_at	1700120K04RIK	RIKEN cDNA 1700120K04 gene	1.12831
1420688_a_at	SGCE	sarcoglycan, epsilon	-1.39528
1420643_at	LFNG	LFNG O-fucosylpeptide 3-beta-N-acetylglucosaminyltransferase	-1.2271
1420646_at	NUS1	nuclear undecaprenyl pyrophosphate synthase 1 homolog (S. cerevisiae)	1.55053
1420647_a_at	KRT8	keratin 8	1.74055	1.71378
1449946_a_at	ZNF593	zinc finger protein 593	-1.55127
1420653_at	TGFB1	transforming growth factor, beta 1	1.0153
1449949_a_at	CXADR	coxsackie virus and adenovirus receptor	1.68149
1420655_at	PNPLA3	patatin-like phospholipase domain containing 3	2.93987
1420657_at	UCP3	uncoupling protein 3 (mitochondrial, proton carrier)	1.22714
1420659_at	SLAMF6	SLAM family member 6	1.12859
1420621_a_at	APP	amyloid beta (A4) precursor protein	-1.29916
1420622_a_at	HSPA8	heat shock 70kDa protein 8	1.33997	1.49686
1460278_a_at	PPPDE2	PPPDE peptidase domain containing 2	1.22574
1420630_at	KIAA1467	KIAA1467	-1.28979
1420638_at	PRPS2	phosphoribosyl pyrophosphate synthetase 2	-1.3531
1420591_at	GPR84	G protein-coupled receptor 84	1.54545
1420592_a_at	ANP32E	acidic (leucine-rich) nuclear phosphoprotein 32 family, member E	1.31605
1420603_s_at	RAET1E	retinoic acid early transcript 1E	-2.35837	-5.42501
1420604_at	HESX1	HESX homeobox 1	1.16484
1420608_at	RBM18	RNA binding motif protein 18	-1.22905
1449910_at	2210418O10RIK	RIKEN cDNA 2210418O10 gene	2.17821
1420574_at	C5ORF48	chromosome 5 open reading frame 48	1.43603
1420575_at	MT3	metallothionein 3	1.37998
1420534_at	GUCY1A3	guanylate cyclase 1, soluble, alpha 3	-1.62371
1420540_a_at	RIT1	Ras-like without CAAX 1	2.54573
1420548_a_at	C16ORF88	chromosome 16 open reading frame 88	1.45811
1420549_at	GBP1 (includes EG:14468)	guanylate binding protein 1	-2.63032	-3.70389
1420502_at	SAT1	spermidine/spermine N1-acetyltransferase 1	-1.55942	1.65392
1420503_at	SLC6A14	solute carrier family 6 (amino acid transporter), member 14	1.09713
1420514_at	TMEM47	transmembrane protein 47	-1.75701	1.44438
1420515_a_at	PGLYRP2	peptidoglycan recognition protein 2	-2.59855
1420531_at	HSD3B5	hydroxy-delta-5-steroid dehydrogenase, 3 beta- and steroid delta-isomerase 5	-3.90516	-21.1638
1420467_at	PSORS1C2	psoriasis susceptibility 1 candidate 2	1.29559
1420471_at	HCRT	hypocretin (orexin) neuropeptide precursor	1.02079
1420478_at	NAP1L1	nucleosome assembly protein 1-like 1	1.38581
1420481_at	CNNM3	cyclin M3	-1.59045
1420489_at	MRPS14	mitochondrial ribosomal protein S14	1.4084
1452662_a_at	EIF2S1	eukaryotic translation initiation factor 2, subunit 1 alpha, 35kDa	1.33726
1420496_at	F12	coagulation factor XII (Hageman factor)	-1.39278
1420438_at	ORM1	orosomucoid 1	2.51876	2.32435
1449874_at	LY96	lymphocyte antigen 96	1.71412
1420444_at	SLC22A3	solute carrier family 22 (extraneuronal monoamine transporter), member 3	2.04197
1420447_at	SULT1E1	sulfotransferase family 1E, estrogen-preferring, member 1	5.30382	26.2132
1420451_at	ACCN5	amiloride-sensitive cation channel 5, intestinal	-2.04558
1420405_at	SLCO1A2	solute carrier organic anion transporter family, member 1A2	11.4938	7.75637
1420408_a_at	ABCC9	ATP-binding cassette, sub-family C (CFTR/MRP), member 9	-1.6677
1420416_at	SEMA3A	sema domain, immunoglobulin domain (Ig), short basic domain, secreted, (semaphorin) 3A	1.50104
1420420_at	HAO1	hydroxyacid oxidase (glycolate oxidase) 1	-1.83607
1420423_at	TCL1B4	T-cell leukemia/lymphoma 1B, 4	1.59372
1449870_a_at	ATP6V0A2	ATPase, H+ transporting, lysosomal V0 subunit a2	2.30636
1420379_at	SLCO1A1	solute carrier organic anion transporter family, member 1a1	-1.87977	-2.25918
1420382_at	APOB48R	apolipoprotein B48 receptor	-1.04283
1449848_at	GNA14	guanine nucleotide binding protein (G protein), alpha 14	1.82153
1449850_at	SCUBE1	signal peptide, CUB domain, EGF-like 1	4.48394
1420391_at	PARD3	par-3 partitioning defective 3 homolog (C. elegans)	-1.34877
1449851_at	PER1	period homolog 1 (Drosophila)	-1.67025
1449854_at	NR0B2	nuclear receptor subfamily 0, group B, member 2	-1.80261
1431394_a_at	LRRK2	leucine-rich repeat kinase 2	-1.48641
1449834_at	MAGIX	MAGI family member, X-linked	-2.66311
1420362_a_at	BIK	BCL2-interacting killer (apoptosis-inducing)	1.85269
1420363_at	BIK	BCL2-interacting killer (apoptosis-inducing)	1.93356
1449836_x_at	BIK	BCL2-interacting killer (apoptosis-inducing)	2.10758
1426165_a_at	CASP3	caspase 3, apoptosis-related cysteine peptidase	1.47652
1449844_at	SLCO1A1	solute carrier organic anion transporter family, member 1a1	-2.19403	-2.33223
1449818_at	ABCB4	ATP-binding cassette, sub-family B (MDR/TAP), member 4	-1.41917
1451905_a_at	MX2	myxovirus (influenza virus) resistance 2 (mouse)	2.23106
1420338_at	ALOX15	arachidonate 15-lipoxygenase	2.46895
1420342_at	GDAP10	ganglioside-induced differentiation-associated-protein 10	1.52233	2.02289
1449824_at	PRG4 (includes EG:10216)	proteoglycan 4	1.89987
1419747_at	ASGR2	asialoglycoprotein receptor 2	-1.29901
1419748_at	ABCD2	ATP-binding cassette, sub-family D (ALD), member 2	6.61807
1449585_at	IL1RAP	interleukin 1 receptor accessory protein	-1.81057
1419757_at	PITPNM2	phosphatidylinositol transfer protein, membrane-associated 2	1.40733
1419758_at	ABCB1	ATP-binding cassette, sub-family B (MDR/TAP), member 1	3.76136	2.89034
1419759_at	ABCB1	ATP-binding cassette, sub-family B (MDR/TAP), member 1	3.17734	1.85328
1432099_a_at	PRODH2	proline dehydrogenase (oxidase) 2	-1.76398
1419764_at	CHI3L3 (includes EG:12655)	chitinase 3-like 3	1.7085	3.96414
1449590_a_at	MRAS	muscle RAS oncogene homolog	2.38565
1420328_at	REP15	RAB15 effector protein	1.08158
1449568_at	KLB	klotho beta	-2.01758
1419737_a_at	LDHA	lactate dehydrogenase A	-1.75088
1419739_at	TPM2	tropomyosin 2 (beta)	1.44904
1419697_at	CXCL11	chemokine (C-X-C motif) ligand 11	1.85273
1419704_at	CYP3A4	cytochrome P450, family 3, subfamily A, polypeptide 4	4.32116
1419707_at	KRTAP14	keratin associated protein 14	1.48593
1419708_at	WNT6	wingless-type MMTV integration site family, member 6	1.22035
1426172_a_at	CD209 (includes EG:30835)	CD209 molecule	1.23993
1419714_at	CD274	CD274 molecule	1.23494
1427673_a_at	SEMA3E	sema domain, immunoglobulin domain (Ig), short basic domain, secreted, (semaphorin) 3E	1.09112
1449565_at	CYP2G1P	cytochrome P450, family 2, subfamily G, polypeptide 1 pseudogene	3.89893
1419662_at	OGN	osteoglycin	-2.07008
1419663_at	OGN	osteoglycin	-1.59954
1419664_at	SRR	serine racemase	1.55589
1419687_at	MACROD1	MACRO domain containing 1	-2.16456	-1.36661
1449543_at	ZSCAN5B	zinc finger and SCAN domain containing 5B	1.50751
1419628_at	VSX2	visual system homeobox 2	1.28598
1419636_at	C5ORF34	chromosome 5 open reading frame 34	-2.10204
1419640_at	PURB	purine-rich element binding protein B	-1.55513
1419647_a_at	IER3	immediate early response 3	1.94654	2.13693
1419604_at	ZBP1	Z-DNA binding protein 1	2.49764	2.48241
1449528_at	FIGF	c-fos induced growth factor (vascular endothelial growth factor D)	1.3288
1419606_a_at	TNNT1	troponin T type 1 (skeletal, slow)	-3.58592
1452387_a_at	AMOTL2	angiomotin like 2	-1.67215
1449536_at	KCNN1	potassium intermediate/small conductance calcium-activated channel, subfamily N, member 1	-1.78946	1.03105
1419623_at	PRSS21	protease, serine, 21 (testisin)	-1.29974
1419570_at	SLC28A3	solute carrier family 28 (sodium-coupled nucleoside transporter), member 3	1.12096
1449514_at	GRK5	G protein-coupled receptor kinase 5	-2.35179	-1.97532
1419573_a_at	LGALS1	lectin, galactoside-binding, soluble, 1	1.84723
1419578_at	MBL1	mannose-binding lectin (protein A) 1	-1.38941
1419582_at	CYP2C18	cytochrome P450, family 2, subfamily C, polypeptide 18	58.1153	-21.0322
1449519_at	GADD45A	growth arrest and DNA-damage-inducible, alpha	4.01075
1434071_a_at	PELO	pelota homolog (Drosophila)	2.01854
1419590_at	CYP2B9	cytochrome P450, family 2, subfamily b, polypeptide 9	1.74545
1426400_a_at	CAPNS1	calpain, small subunit 1	1.38469
1419595_a_at	GGH	gamma-glutamyl hydrolase (conjugase, folylpolygammaglutamyl hydrolase)	-1.63547
1419559_at	CYP4F12	cytochrome P450, family 4, subfamily F, polypeptide 12	-1.94586	-1.71613
1419560_at	LIPC	lipase, hepatic	-2.03829
1419569_a_at	ISG20	interferon stimulated exonuclease gene 20kDa	2.19364
1452014_a_at	IGF1	insulin-like growth factor 1 (somatomedin C)	-1.75344
1419519_at	IGF1	insulin-like growth factor 1 (somatomedin C)	-2.42871
1449491_at	CARD10	caspase recruitment domain family, member 10	-1.84373
1449492_a_at	LECT2	leukocyte cell-derived chemotaxin 2	1.30472
1419528_at	C730007P19RIK	RIKEN cDNA C730007P19 gene	18.1169
1419487_at	MYBPH	myosin binding protein H	-1.12539
1419489_at	FAM19A5	family with sequence similarity 19 (chemokine (C-C motif)-like), member A5	1.49209
1419491_at	DEFB1	defensin, beta 1	-2.21298
1419492_s_at	DEFB1	defensin, beta 1	-1.96486
1419502_at	GHDC	GH3 domain containing	1.74782
1419503_at	STC2	stanniocalcin 2	1.26079
1460420_a_at	EGFR	epidermal growth factor receptor (erythroblastic leukemia viral (v-erb-b) oncogene homolog, avian)	-1.99701
1419509_a_at	NAGK	N-acetylglucosamine kinase	1.46981
1419510_at	ES22	esterase 22	-1.32724	-2.04462
1419513_a_at	ECT2	epithelial cell transforming sequence 2 oncogene	4.41543
1419447_s_at	TBC1D1	TBC1 (tre-2/USP6, BUB2, cdc16) domain family, member 1	1.03761
1419456_at	DCXR	dicarbonyl/L-xylulose reductase	-1.33799
1419462_s_at	C16ORF80	chromosome 16 open reading frame 80	-1.44875
1419467_at	CLEC14A	C-type lectin domain family 14, member A	-1.19076
1419468_at	CLEC14A	C-type lectin domain family 14, member A	-1.85129
1419479_at	SECTM1B	secreted and transmembrane 1B	1.02035
1419421_at	ANK1	ankyrin 1, erythrocytic	1.12216
1419423_at	STAB2	stabilin 2	-1.55563
1419428_a_at	GAA	glucosidase, alpha; acid	2.42135
1419430_at	CYP26A1	cytochrome P450, family 26, subfamily A, polypeptide 1	2.39635	-4.64962
1449477_s_at	SLC2A10	solute carrier family 2 (facilitated glucose transporter), member 10	1.1242
1419435_at	AOX1	aldehyde oxidase 1	2.65542
1419389_at	PDE10A	phosphodiesterase 10A	-1.51558
1419394_s_at	S100A8	S100 calcium binding protein A8	2.12995	4.62803
1419399_at	MTTP	microsomal triglyceride transfer protein	1.38098
1449459_s_at	ASB13	ankyrin repeat and SOCS box-containing 13	-1.45034
1460258_at	LECT1	leukocyte cell derived chemotaxin 1	-4.10105	-12.9421
1419410_at	BATF	basic leucine zipper transcription factor, ATF-like	1.13241
1419412_at	XCL1	chemokine (C motif) ligand 1	-1.1056
1449465_at	RELN	reelin	-1.8442
1419415_a_at	RARG	retinoic acid receptor, gamma	-1.43329
1419416_a_at	RARG	retinoic acid receptor, gamma	1.09726
1419369_at	RNF138	ring finger protein 138	-1.57794
1419371_s_at	GOSR2	golgi SNAP receptor complex member 2	1.3131
1419372_at	GOSR2	golgi SNAP receptor complex member 2	1.73607
1449448_at	MED9	mediator complex subunit 9	1.42655
1449450_at	PTGES	prostaglandin E synthase	9.21393
1419387_s_at	MUC13	mucin 13, cell surface associated	1.1272
1419340_at	MOV10L1	Mov10l1, Moloney leukemia virus 10-like 1, homolog (mouse)	1.29267
1419352_at	C11ORF73	chromosome 11 open reading frame 73	1.64335
1419354_at	KLF7	Kruppel-like factor 7 (ubiquitous)	-1.49841
1419357_at	ISY1	ISY1 splicing factor homolog (S. cerevisiae)	1.9732
1419358_at	SORCS2	sortilin-related VPS10 domain containing receptor 2	-3.56149
1419359_at	HEXIM1	hexamethylene bis-acetamide inducible 1	-1.75357
1425937_a_at	HEXIM1	hexamethylene bis-acetamide inducible 1	-1.92887	-1.11925
1419309_at	PDPN	podoplanin	1.45383
1419318_at	SAA4	serum amyloid A4, constitutive	-2.00887
1419319_at	SAA4	serum amyloid A4, constitutive	-2.46048
1419329_at	SORBS3	sorbin and SH3 domain containing 3	-2.79079
1449430_a_at	TREH	trehalase (brush-border membrane glycoprotein)	2.23877
1449412_at	C17ORF37	chromosome 17 open reading frame 37	1.45593
1419298_at	PON3	paraoxonase 3	1.65684
1419305_a_at	FBXO36	F-box protein 36	1.51817
1449418_s_at	FBXO36	F-box protein 36	2.35251	1.47184
1419244_a_at	RAB14	RAB14, member RAS oncogene family	-1.28021
1419253_at	MTHFD2	methylenetetrahydrofolate dehydrogenase (NADP+ dependent) 2, methenyltetrahydrofolate cyclohydrolase	1.69263
1419254_at	MTHFD2	methylenetetrahydrofolate dehydrogenase (NADP+ dependent) 2, methenyltetrahydrofolate cyclohydrolase	2.03477
1419256_at	SPTBN1	spectrin, beta, non-erythrocytic 1	1.15481
1419261_at	ACAD8	acyl-Coenzyme A dehydrogenase family, member 8	-1.27485	-1.62186
1419262_at	ACAD8	acyl-Coenzyme A dehydrogenase family, member 8	-1.54541	-1.48451
1419263_a_at	ADRM1	adhesion regulating molecule 1	1.88815
1419213_at	NAT6	N-acetyltransferase 6 (GCN5-related)	-1.27269
1431900_a_at	FOXA3	forkhead box A3	-1.5244
1419238_at	ABCA7	ATP-binding cassette, sub-family A (ABC1), member 7	-4.37979
1419189_at	VTI1A	vesicle transport through interaction with t-SNAREs homolog 1A (yeast)	-1.32371
1419190_at	VTI1A	vesicle transport through interaction with t-SNAREs homolog 1A (yeast)	1.55335
1449385_at	HSD17B6	hydroxysteroid (17-beta) dehydrogenase 6 homolog (mouse)	2.0967
1419196_at	HAMP	hepcidin antimicrobial peptide	-2.17047
1419197_x_at	HAMP	hepcidin antimicrobial peptide	-2.46715
1419203_at	GTLF3A	gene trap locus F3a	1.67691
1419205_x_at	GPATCH4	G patch domain containing 4	1.50352
1419207_at	ZFP37	zinc finger protein 37 homolog (mouse)	1.5068
1419209_at	CXCL2	chemokine (C-X-C motif) ligand 2	2.50647	7.57215
1424278_a_at	BIRC5	baculoviral IAP repeat-containing 5	3.27192
1419161_a_at	NOX4	NADPH oxidase 4	-4.45777
1451827_a_at	NOX4	NADPH oxidase 4	-4.45211
1449374_at	PIPOX	pipecolic acid oxidase	-1.50206
1419166_at	SLC5A2	solute carrier family 5 (sodium/glucose cotransporter), member 2	-3.40618
1449375_at	CES6	carboxylesterase 6	3.25263	-2.22958
1429527_a_at	PLSCR1	phospholipid scramblase 1	-1.24505
1419172_at	DHFR	dihydrofolate reductase	-1.37882
1419173_at	ACY1	aminoacylase 1	-1.58178
1419180_at	BCL9L	B-cell CLL/lymphoma 9-like	-1.22578
1449382_at	SLC6A12	solute carrier family 6 (neurotransmitter transporter, betaine/GABA), member 12	-1.49129
1419132_at	TLR2	toll-like receptor 2	1.6881	2.04824
1419140_at	ACVR2B	activin A receptor, type IIB	-1.46566
1449363_at	ATF3	activating transcription factor 3	2.03777	5.66443
1419144_at	CD163	CD163 molecule	-1.54003
1419147_at	REC8	REC8 homolog (yeast)	2.87945
1449367_at	TREX2	three prime repair exonuclease 2	1.25209
1449368_at	DCN	decorin	-1.73484
1419152_at	KIAA0101	KIAA0101	1.83714
1419153_at	KIAA0101	KIAA0101	1.76727
1449369_at	TMPRSS2	transmembrane protease, serine 2	1.54323
1419154_at	TMPRSS2	transmembrane protease, serine 2	2.0456	1.6783
1426087_at	ICOSLG	inducible T-cell co-stimulator ligand	1.1001
1451919_a_at	MPL	myeloproliferative leukemia virus oncogene	1.01252
1426089_a_at	C1ORF27	chromosome 1 open reading frame 27	1.7037
1426090_a_at	FER (includes EG:2241)	fer (fps/fes related) tyrosine kinase	-1.42544
1451925_at	EDA	ectodysplasin A	1.04697
1451909_a_at	PRPF4B	PRP4 pre-mRNA processing factor 4 homolog B (yeast)	1.79504
1426021_a_at	CDC7	cell division cycle 7 homolog (S. cerevisiae)	1.28969
1426026_at	PRPF6	PRP6 pre-mRNA processing factor 6 homolog (S. cerevisiae)	-1.014
1426030_a_at	APEH	N-acylaminoacyl-peptide hydrolase	-1.34791
1426034_a_at	RUNX2	runt-related transcription factor 2	1.36422
1426061_x_at			-1.18836
1426850_a_at	MAP2K6	mitogen-activated protein kinase kinase 6	-1.92146
1426064_at	CYP3A4	cytochrome P450, family 3, subfamily A, polypeptide 4	3.21725
1426014_a_at	MUPCDH	mucin-like protocadherin	1.53925
1426067_x_at	CCT3	chaperonin containing TCP1, subunit 3 (gamma)	1.53529
1426069_s_at	SLC7A4	solute carrier family 7 (cationic amino acid transporter, y+ system), member 4	1.44779	-1.82437
1425985_s_at	MASP1	mannan-binding lectin serine peptidase 1 (C4/C2 activating component of Ra-reactive factor)	-1.34712
1451895_a_at	DHCR24	24-dehydrocholesterol reductase	1.84868
1425993_a_at	HSPH1	heat shock 105kDa/110kDa protein 1	1.75469
1451900_at	MFN2	mitofusin 2	1.04828
1425999_at	EG214403	predicted gene, EG214403	-1.62074
1451902_at	ZFP758	zinc finger protein 758	-1.43283
1426004_a_at	TGM2	transglutaminase 2 (C polypeptide, protein-glutamine-gamma-glutamyltransferase)	1.3403	1.56763
1451903_at	KYNU	kynureninase (L-kynurenine hydrolase)	1.66446
1426008_a_at	SLC7A2	solute carrier family 7 (cationic amino acid transporter, y+ system), member 2	-2.08429
1435039_a_at	PIP5K1A	phosphatidylinositol-4-phosphate 5-kinase, type I, alpha	-5.13015
1455191_x_at	PIP5K1A	phosphatidylinositol-4-phosphate 5-kinase, type I, alpha	-1.39438
1425956_a_at	CDADC1	cytidine and dCMP deaminase domain containing 1	-1.38686
1425965_at	UBC	ubiquitin C	1.4946
1451883_at			1.35563
1451891_a_at	DYSF	dysferlin, limb girdle muscular dystrophy 2B (autosomal recessive)	1.51085
1425948_a_at	SLC25A30	solute carrier family 25, member 30	-4.18912
1451876_a_at	TP63	tumor protein p63	1.08042
1425922_a_at	MYCN	v-myc myelocytomatosis viral related oncogene, neuroblastoma derived (avian)	-1.33752
1425924_at	MDFI (includes EG:4188)	MyoD family inhibitor	1.77679
1451871_a_at	GHR	growth hormone receptor	-2.02144
1425883_at	SMG6	Smg-6 homolog, nonsense mediated mRNA decay factor (C. elegans)	-1.48779
1451867_x_at	ARHGAP6	Rho GTPase activating protein 6	-3.45848
1425850_a_at	NEK6	NIMA (never in mitosis gene a)-related kinase 6	1.59846
1425851_a_at	AMIGO1	adhesion molecule with Ig-like domain 1	-1.69415
1425853_s_at	PRLR	prolactin receptor	-2.02799	1.89013
1425857_at	FBXW9	F-box and WD repeat domain containing 9	1.60276
1425859_a_at	PSMD4	proteasome (prosome, macropain) 26S subunit, non-ATPase, 4	1.62261
1425860_x_at	CKLF	chemokine-like factor	1.26034
1451845_a_at	PTRH2	peptidyl-tRNA hydrolase 2	1.83386
1425809_at	FABP4	fatty acid binding protein 4, adipocyte	-2.12329
1425815_a_at	HMMR	hyaluronan-mediated motility receptor (RHAMM)	1.96943
1425823_at	CFHR2	complement factor H-related 2	-1.62228
1431405_a_at	CSPP1	centrosome and spindle pole associated protein 1	-1.9398
1425765_at			-1.35744
1425766_x_at			-1.49467
1426885_a_at	CDK2AP1	cyclin-dependent kinase 2 associated protein 1	1.51107
1425771_at	AKR1D1	aldo-keto reductase family 1, member D1 (delta 4-3-ketosteroid-5-beta-reductase)	2.7763
1425774_at	KIAA1853	KIAA1853	-1.73945	2.30365
1425779_a_at	TBX1	T-box 1	1.35372
1425799_at	FMO4	flavin containing monooxygenase 4	1.62525
1452506_a_at	ILKAP	integrin-linked kinase-associated serine/threonine phosphatase 2C	-1.28774
1425739_at	PLD1	phospholipase D1, phosphatidylcholine-specific	-1.14107
1425741_at	SRGAP3	SLIT-ROBO Rho GTPase activating protein 3	-1.683
1451820_at	DIRAS1	DIRAS family, GTP-binding RAS-like 1	-1.10142
1425705_a_at	ERO1LB	ERO1-like beta (S. cerevisiae)	-1.59718
1425712_at	BC025446	cDNA sequence BC025446	-1.17891
1451804_a_at	LRRC16A	leucine rich repeat containing 16A	-2.41344	-2.54185
1425662_at	CDADC1	cytidine and dCMP deaminase domain containing 1	-1.87842	-1.65646
1451799_at	CCDC25	coiled-coil domain containing 25	1.91603
1425689_at	DPYS	dihydropyrimidinase	-2.44436
1453299_a_at	NP	nucleoside phosphorylase	-1.53165
1451777_at	DDX60	DEAD (Asp-Glu-Ala-Asp) box polypeptide 60	1.71653
1425631_at	PPP1R3C	protein phosphatase 1, regulatory (inhibitor) subunit 3C	-3.57005	-2.47281
1425632_a_at	PQLC2	PQ loop repeat containing 2	1.33026
1425633_at	CFHR2	complement factor H-related 2	-1.98196	-1.81768
1451787_at	CYP2B6	cytochrome P450, family 2, subfamily B, polypeptide 6	88.3598
1425645_s_at	CYP2B6	cytochrome P450, family 2, subfamily B, polypeptide 6	61.1371	-7.229
1451788_at	F11	coagulation factor XI	-3.10652
1425646_at	C9ORF95	chromosome 9 open reading frame 95	1.58372	2.87735
1425647_at	TRIM60	tripartite motif-containing 60	1.34449
1425653_at	ATF7	activating transcription factor 7	1.08992
1425627_x_at	GSTM5	glutathione S-transferase mu 5	2.04339
1451760_s_at	AI317395	expressed sequence AI317395	-1.67368
1425596_at	AI317395	expressed sequence AI317395	-2.36982	-1.35299
1451762_a_at	KIF1B	kinesin family member 1B	1.41573
1451766_at	HMGCR	3-hydroxy-3-methylglutaryl-Coenzyme A reductase	1.42691
1425614_x_at	HLA-C	major histocompatibility complex, class I, C	-1.26067	-1.2324
1452036_a_at	TMPO	thymopoietin	1.73771	1.25368
1451775_s_at	IL13RA1	interleukin 13 receptor, alpha 1	1.87175
1425626_at	GSTM5	glutathione S-transferase mu 5	3.02877
1425573_a_at	ASAP1	ArfGAP with SH3 domain, ankyrin repeat and PH domain 1	-1.31373
1451751_at	DDIT4L	DNA-damage-inducible transcript 4-like	1.07118
1425577_at	ZMYM5	zinc finger, MYM-type 5	-1.54839
1425580_a_at	PIK3C3	phosphoinositide-3-kinase, class 3	-1.39596
1425585_at	MED12	mediator complex subunit 12	-1.30344
1451759_at	MASP2	mannan-binding lectin serine peptidase 2	-1.35097
1425519_a_at	CD74	CD74 molecule, major histocompatibility complex, class II invariant chain	-2.09077	-1.95387
1426151_a_at	STX3	syntaxin 3	-1.33501
1425538_x_at	CEACAM1	carcinoembryonic antigen-related cell adhesion molecule 1 (biliary glycoprotein)	-2.17405
1425539_a_at	RTN3	reticulon 3	1.62741
1425517_s_at	OGT	O-linked N-acetylglucosamine (GlcNAc) transferase (UDP-N-acetylglucosamine:polypeptide-N-acetylglucosaminyl transferase)	1.1686
1425553_s_at	HIP1R	huntingtin interacting protein 1 related	-1.50528
1425557_x_at	TSC22D3	TSC22 domain family, member 3	-1.57084
1451725_a_at	PSMD4	proteasome (prosome, macropain) 26S subunit, non-ATPase, 4	1.03986
1425494_s_at	BMPR1A	bone morphogenetic protein receptor, type IA	1.46342
1425495_at	ZFP62	zinc finger protein 62 homolog (mouse)	-1.74089
1425498_at	PRPF4B	PRP4 pre-mRNA processing factor 4 homolog B (yeast)	1.32629
1425505_at	MYLK	myosin light chain kinase	-1.46731
1425506_at	MYLK	myosin light chain kinase	-1.49084
1425514_at	PIK3R1	phosphoinositide-3-kinase, regulatory subunit 1 (alpha)	-3.21714
1425444_a_at	TGFBR2	transforming growth factor, beta receptor II (70/80kDa)	2.03251
1425448_x_at	ATP6V0B	ATPase, H+ transporting, lysosomal 21kDa, V0 subunit b	1.13201
1425452_s_at	FAM84A	family with sequence similarity 84, member A	-2.37103
1425456_a_at	MAP2K3	mitogen-activated protein kinase kinase 3	1.51956
1451714_a_at	MAP2K3	mitogen-activated protein kinase kinase 3	1.33951
1451715_at	MAFB	v-maf musculoaponeurotic fibrosarcoma oncogene homolog B (avian)	-6.00763
1451716_at	MAFB	v-maf musculoaponeurotic fibrosarcoma oncogene homolog B (avian)	-3.02628
1425473_at	MED17	mediator complex subunit 17	-1.405
1451722_s_at	SMYD5	SMYD family member 5	2.29406
1451700_a_at	C7ORF20	chromosome 7 open reading frame 20	1.43545
1451703_s_at	APRT	adenine phosphoribosyltransferase	1.43388	1.59908
1425424_at	MGC7817	hypothetical protein LOC620031	-1.41359
1425428_at	HIF3A	hypoxia inducible factor 3, alpha subunit	-1.064
1451707_s_at	SLC41A3 (includes EG:54946)	solute carrier family 41, member 3	-1.85073	2.01235
1425389_a_at	RUNX2	runt-related transcription factor 2	1.52458
1425397_at	GM9885	predicted gene 9885	1.78688
1425409_at	CHRNA2	cholinergic receptor, nicotinic, alpha 2 (neuronal)	-4.4147	-4.50009
1451678_at	NARF	nuclear prelamin A recognition factor	-1.6534
1425344_at	NARF	nuclear prelamin A recognition factor	-1.79281
1451680_at	SRXN1	sulfiredoxin 1 homolog (S. cerevisiae)	3.9913	1.60946
1425351_at	SRXN1	sulfiredoxin 1 homolog (S. cerevisiae)	3.73129	1.50082
1451681_at	RDH16	retinol dehydrogenase 16 (all-trans)	-1.79201	1.81244
1425363_at	B4GALNT1	beta-1,4-N-acetyl-galactosaminyl transferase 1	-1.5195
1425365_a_at	CYP2D13	cytochrome P450, family 2, subfamily d, polypeptide 13	-1.60883
1451689_a_at	SOX10	SRY (sex determining region Y)-box 10	2.52878
1425371_at	POLB	polymerase (DNA directed), beta	-1.8617
1425309_at	CATSPER2	cation channel, sperm associated 2	1.50162
1425314_at	GPR98	G protein-coupled receptor 98	-2.80692
1451663_a_at	TRIM3	tripartite motif-containing 3	-1.2301
1425320_at	ZNF605	zinc finger protein 605	2.30316
1425322_at	IFNZ	interferon zeta	-1.34885
1425281_a_at	TSC22D3	TSC22 domain family, member 3	-2.85528
1425286_at	CRYGN	crystallin, gamma N	1.93312
1425297_at	ZNF124	zinc finger protein 124	-1.31446
1451654_x_at	ZNF124	zinc finger protein 124	-1.28559
1425300_at	DAK	dihydroxyacetone kinase 2 homolog (S. cerevisiae)	2.57741	1.5413
1451656_at	CLMN	calmin (calponin-like, transmembrane)	-1.27291
1425307_at	DNAH1	dynein, axonemal, heavy chain 1	8.74924
1460374_at	ADAM2	ADAM metallopeptidase domain 2	-1.57457
1430332_a_at	GUSB	glucuronidase, beta	1.34603
1425277_at	SLIT1	slit homolog 1 (Drosophila)	1.01469
1451634_at	AIRN (includes EG:104103)	antisense Igf2r RNA	1.55428
1460373_a_at	SETD4	SET domain containing 4	1.67428
1425240_at	BC011426	cDNA sequence BC011426	-1.91712
1425246_at	0610008F07RIK	RIKEN cDNA 0610008F07 gene	1.58239
1425189_a_at	MRPL15	mitochondrial ribosomal protein L15	1.39809
1451626_x_at			1.21101
1425201_a_at	HYI	hydroxypyruvate isomerase homolog (E. coli)	-1.48268	-1.87846
1425207_at	BC026439	cDNA sequence BC026439	1.40487
1425212_a_at	TNFRSF19	tumor necrosis factor receptor superfamily, member 19	2.09796
1425154_a_at	CSF1	colony stimulating factor 1 (macrophage)	1.9279
1425157_x_at	TSPAN33	tetraspanin 33	-1.49246	-1.29063
1451612_at	MT1F	metallothionein 1F	-2.2962
1451615_at	CES8	carboxylesterase 8 (putative)	-1.91751	-2.64258
1425125_at	OIT3	oncoprotein induced transcript 3	-1.52445
1451593_at	HLA-C	major histocompatibility complex, class I, C	-1.09002	1.01205
1425127_at	HSD3B1	hydroxy-delta-5-steroid dehydrogenase, 3 beta- and steroid delta-isomerase 1	-2.17765
1425129_a_at	TALDO1	transaldolase 1	1.2189
1451599_at	SESN2	sestrin 2	1.45346
1425148_a_at	SNX6	sorting nexin 6	1.38712
1425150_at	ACNAT2 (includes EG:209186)	acyl-coenzyme A amino acid N-acyltransferase 2	4.42093	6.32503
1425103_at	ACE2	angiotensin I converting enzyme (peptidyl-dipeptidase A) 2	-1.15965
1425114_at	RBBP6 (includes EG:19647)	retinoblastoma binding protein 6	-1.71426
1425117_at	ASPDH	aspartate dehydrogenase domain containing	-1.79364
1425119_at	OAS1B	2'-5' oligoadenylate synthetase 1B	2.6343
1425120_x_at	IFI27L2B	interferon, alpha-inducible protein 27 like 2B	3.92619	2.11356
1460370_at	TOP1MT	topoisomerase (DNA) I, mitochondrial	1.4421
1425069_at	CYP2D34	cytochrome P450, family 2, subfamily d, polypeptide 34	1.40748
1425079_at	TM6SF2	transmembrane 6 superfamily member 2	2.14081
1425088_at	SCNN1A	sodium channel, nonvoltage-gated 1 alpha	-4.08548
1425027_s_at	SFT2D2	SFT2 domain containing 2	1.42849
1425030_at	ZNF622	zinc finger protein 622	-1.39171
1425033_at	SLC17A2	solute carrier family 17 (sodium phosphate), member 2	-2.37518	-1.31318
1425034_at	SLC17A2	solute carrier family 17 (sodium phosphate), member 2	-2.48629
1425226_x_at			-1.15375
1451579_at	BC024139	cDNA sequence BC024139	-2.99985
1425053_at	ISOC1	isochorismatase domain containing 1	-1.30246
1451566_at	ZFP810	zinc finger protein 810	1.69022
1431295_a_at	STX18	syntaxin 18	1.82325
1453819_x_at	STX18	syntaxin 18	2.01165
1425011_x_at	STX18	syntaxin 18	1.73851
1425025_at	TMEM106A	transmembrane protein 106A	-1.59098
1424968_at	2210023G05RIK	RIKEN cDNA 2210023G05 gene	1.80414
1424971_at	CCDC99	coiled-coil domain containing 99	2.25229
1424973_at	CYP3A43	cytochrome P450, family 3, subfamily A, polypeptide 43	1.37912
1451553_at	ART5	ADP-ribosyltransferase 5	1.02981
1424977_at	LRRC67	leucine rich repeat containing 67	10.6998
1424979_at	APH1A (includes EG:226548)	anterior pharynx defective 1a homolog (C. elegans)	1.3857
1424981_at	NLN	neurolysin (metallopeptidase M3 family)	1.33205
1424982_a_at	C10ORF46	chromosome 10 open reading frame 46	1.45376
1424983_a_at	C10ORF46	chromosome 10 open reading frame 46	1.59414
1451556_a_at	C10ORF46	chromosome 10 open reading frame 46	1.40815
1424984_at	C10ORF46	chromosome 10 open reading frame 46	1.2269
1424988_at	MYLIP	myosin regulatory light chain interacting protein	-2.41642
1451560_at	PRR12	proline rich 12	1.29087
1451547_at	IYD	iodotyrosine deiodinase	-1.30224
1451562_at	A2LD1	AIG2-like domain 1	-1.68594
1451538_at	SOX9	SRY (sex determining region Y)-box 9	1.9656
1427482_a_at	CA8	carbonic anhydrase VIII	-1.76163
1424958_at	CA8	carbonic anhydrase VIII	-2.09058
1424962_at	TM4SF4	transmembrane 4 L six family member 4	-1.84414	2.46512
1425024_at	E430018J23RIK	RIKEN cDNA E430018J23 gene	-1.47068
1424917_a_at	WIPI1	WD repeat domain, phosphoinositide interacting 1	-1.84657
1424932_at	EGFR	epidermal growth factor receptor (erythroblastic leukemia viral (v-erb-b) oncogene homolog, avian)	-3.01242
1451530_at	EGFR	epidermal growth factor receptor (erythroblastic leukemia viral (v-erb-b) oncogene homolog, avian)	-2.62653
1454045_a_at	PGS1	phosphatidylglycerophosphate synthase 1	1.85109
1454046_x_at	PGS1	phosphatidylglycerophosphate synthase 1	1.89155
1424937_at	PLIN5	perilipin 5	-1.46472
1424943_at	CYP4A31	cytochrome P450, family 4, subfamily a, polypeptide 31	2.04331
1424881_at	TRIB1	tribbles homolog 1 (Drosophila)	1.25308
1451523_a_at	MIF4GD	MIF4G domain containing	-1.80916
1424887_at	KLHDC4 (includes EG:54758)	kelch domain containing 4	1.47521
1451529_at	SGTB	small glutamine-rich tetratricopeptide repeat (TPR)-containing, beta	1.49851
1424905_a_at	SLC39A11	solute carrier family 39 (metal ion transporter), member 11	1.43657	-1.40786
1424909_at	LRRC46	leucine rich repeat containing 46	2.27504
1424853_s_at	CYP4A11	cytochrome P450, family 4, subfamily A, polypeptide 11	-4.88123
1424854_at	HIST1H4E	histone cluster 1, H4e	2.42927
1424855_at	OLAH	oleoyl-ACP hydrolase	1.92127
1451510_s_at	OLAH	oleoyl-ACP hydrolase	12.1518
1424831_at	CPNE2	copine II	-2.60191	-1.40373
1451499_at	CADPS2	Ca++-dependent secretion activator 2	-2.31974
1424834_s_at	ITPR2	inositol 1,4,5-triphosphate receptor, type 2	-1.43838
1424835_at	GSTM4	glutathione S-transferase mu 4	4.12803
1424842_a_at	ARHGAP24	Rho GTPase activating protein 24	-1.99314	-2.53274
1451501_a_at	GHR	growth hormone receptor	-1.60941
1451503_at	NOL3	nucleolar protein 3 (apoptosis repressor with CARD domain)	20.2383
1424907_a_at	FARSA	phenylalanyl-tRNA synthetase, alpha subunit	1.45537
1424809_at	CRB3	crumbs homolog 3 (Drosophila)	1.2744
1424811_at	CML5	camello-like 5	2.98089
1451489_at	SLC25A35	solute carrier family 25, member 35	-1.29165
1424818_at	ALG12	asparagine-linked glycosylation 12, alpha-1,6-mannosyltransferase homolog (S. cerevisiae)	1.67584
1451494_at	WAC	WW domain containing adaptor with coiled-coil	-1.50415
1451471_at	EARS2	glutamyl-tRNA synthetase 2, mitochondrial (putative)	1.8066
1424776_a_at	SLC25A28	solute carrier family 25, member 28	1.64187
1460366_at	EML3 (includes EG:256364)	echinoderm microtubule associated protein like 3	-1.45967
1424778_at	REEP3	receptor accessory protein 3	-1.39156	1.29067
1424780_a_at	REEP3	receptor accessory protein 3	-1.32223
1424781_at	REEP3	receptor accessory protein 3	-1.50051	1.21992
1451478_at	ANGPTL7	angiopoietin-like 7	1.60445
1451479_a_at	TMEM53	transmembrane protein 53	1.79407
1424794_at	RNF186	ring finger protein 186	2.17764
1424744_at	SDS	serine dehydratase	-1.9917
1424752_x_at	ZFP71-RS1	zinc finger protein 71, releated sequence	-1.53913
1424757_at	LPPR2	lipid phosphate phosphatase-related protein type 2	1.22044
1424760_a_at	SMYD2	SET and MYND domain containing 2	1.44097
1424762_at	C1QTNF5	C1q and tumor necrosis factor related protein 5	-1.04057
1424766_at	ERCC6L	excision repair cross-complementing rodent repair deficiency, complementation group 6-like	1.2393
1429212_a_at	LRRC51	leucine rich repeat containing 51	4.54311
1451460_a_at	SLC22A7	solute carrier family 22 (organic anion transporter), member 7	-2.36755	-2.80233
1424715_at	RETSAT	retinol saturase (all-trans-retinol 13,14-reductase)	-2.29507
1424716_at	RETSAT	retinol saturase (all-trans-retinol 13,14-reductase)	-1.77017
1451463_at	PRR5	proline rich 5 (renal)	1.48242
1424723_s_at	CSTF3	cleavage stimulation factor, 3' pre-RNA, subunit 3, 77kDa	2.10865
1424735_at	SLC25A25	solute carrier family 25 (mitochondrial carrier; phosphate carrier), member 25	-2.18795
1455832_a_at	UMPS	uridine monophosphate synthetase	1.61874
1451445_at	UMPS	uridine monophosphate synthetase	1.63189
1424689_at	PRSS32	protease, serine, 32	-1.05058
1424690_at	C9ORF7	chromosome 9 open reading frame 7	-1.39486
1424691_at	C9ORF7	chromosome 9 open reading frame 7	1.04707
1451448_a_at	C17ORF95	chromosome 17 open reading frame 95	-1.39129
1424694_at	C20ORF108	chromosome 20 open reading frame 108	-1.90126
1451450_at	C20ORF108	chromosome 20 open reading frame 108	-2.69623
1424695_at	C20ORF108	chromosome 20 open reading frame 108	-1.50313
1424696_at	GPR89B	G protein-coupled receptor 89B	1.76693
1451451_at	GCA	grancalcin, EF-hand calcium binding protein	1.60582
1424698_s_at	GCA	grancalcin, EF-hand calcium binding protein	1.62015
1426037_a_at	RGS16	regulator of G-protein signaling 16	-3.4564
1451452_a_at	RGS16	regulator of G-protein signaling 16	-6.41635
1424700_at	TMEM38B	transmembrane protein 38B	-1.94716
1451453_at	DAPK2 (includes EG:23604)	death-associated protein kinase 2	1.82363	1.40679
1451455_at	THNSL2	threonine synthase-like 2 (S. cerevisiae)	1.93339	-1.47994
1424660_s_at	CRTC2	CREB regulated transcription coactivator 2	-1.36461
1451433_at	MFSD3	major facilitator superfamily domain containing 3	-1.17739
1424671_at	PLEKHF1	pleckstrin homology domain containing, family F (with FYVE domain) member 1	-1.65227
1424673_at	CLEC2D (includes EG:29121)	C-type lectin domain family 2, member D	-7.42822	-4.23506
1451438_s_at	CLEC2D (includes EG:29121)	C-type lectin domain family 2, member D	-3.8036	-2.6588
1424677_at	CYP2J9	cytochrome P450, family 2, subfamily j, polypeptide 9	-2.09206
1424683_at	FAM134B	family with sequence similarity 134, member B	-1.82734
1424629_at	BRCA1	breast cancer 1, early onset	1.32276	1.9429
1451418_a_at	SPSB4	splA/ryanodine receptor domain and SOCS box containing 4	2.00599
1451419_at	SPSB4	splA/ryanodine receptor domain and SOCS box containing 4	1.79859
1451420_at	CCDC47	coiled-coil domain containing 47	1.62049
1424636_at	CCDC47	coiled-coil domain containing 47	1.58309
1424647_at	GABRP	gamma-aminobutyric acid (GABA) A receptor, pi	-1.45026
1451426_at	DHX58	DEXH (Asp-Glu-X-His) box polypeptide 58	2.53254
1424652_at	FAM176A	family with sequence similarity 176, member A	-1.5826
1424654_at	ACP2	acid phosphatase 2, lysosomal	1.54756
1424606_at	CPLX3	complexin 3	1.81608
1424607_a_at	CWC22	CWC22 spliceosome-associated protein homolog (S. cerevisiae)	-1.85313
1424609_a_at	CWC22	CWC22 spliceosome-associated protein homolog (S. cerevisiae)	-1.78979
1424614_at	PGAP2	post-GPI attachment to proteins 2	1.40901
1424615_at	PGAP2	post-GPI attachment to proteins 2	1.50486
1424616_s_at	PGAP2	post-GPI attachment to proteins 2	1.49711
1424617_at	IFI35	interferon-induced protein 35	1.8695
1451413_at	CAST	calpastatin	-1.61963
1451415_at	C8ORF4	chromosome 8 open reading frame 4	-5.59992
1424626_at	C11ORF86	chromosome 11 open reading frame 86	2.20214	1.72796
1434554_at	TRIM37	tripartite motif-containing 37	2.06815
1455012_s_at	TRIM37	tripartite motif-containing 37	1.70237	1.31713
1434555_at	ANP32A	acidic (leucine-rich) nuclear phosphoprotein 32 family, member A	-1.33308	-1.65231
1455019_x_at	CKAP4	cytoskeleton-associated protein 4	1.55403
1434578_x_at	RAN	RAN, member RAS oncogene family	1.72902
1434589_x_at	SURF4	surfeit 4	1.14847
1434611_at	RNF123 (includes EG:63891)	ring finger protein 123	1.7739
1434618_at	CREBZF	CREB/ATF bZIP transcription factor	-1.49038
1434620_s_at	FAM13B	family with sequence similarity 13, member B	-1.66554
1434642_at	HSD17B11	hydroxysteroid (17-beta) dehydrogenase 11	-1.7486
1434649_at	CCM2 (includes EG:83605)	cerebral cavernous malformation 2	1.43512
1434449_at	AQP4	aquaporin 4	-3.81183	-2.07754
1419811_at	ADCY9	adenylate cyclase 9	-1.52682	-1.50254
1434471_at	C1ORF27	chromosome 1 open reading frame 27	1.74846
1454984_at	LIFR	leukemia inhibitory factor receptor alpha	-1.45541	-1.34294
1434496_at	PLK3	polo-like kinase 3 (Drosophila)	2.48089	2.71324
1434499_a_at	LDHB	lactate dehydrogenase B	-3.22307
1438000_x_at	ZNF622	zinc finger protein 622	-1.45946
1434510_at	PAPSS2	3'-phosphoadenosine 5'-phosphosulfate synthase 2	2.21001
1434511_at	PHKB	phosphorylase kinase, beta	1.99754
1434545_x_at	BOLA2	bolA homolog 2 (E. coli)	1.46276
1434342_at	S100B	S100 calcium binding protein B	1.92867
1434348_at	FEZ2	fasciculation and elongation protein zeta 2 (zygin II)	1.58546
1434356_a_at	PSMA5	proteasome (prosome, macropain) subunit, alpha type, 5	1.52087
1434357_a_at	KPNB1	karyopherin (importin) beta 1	1.47725
1454943_a_at	PAXIP1	PAX interacting (with transcription-activation domain) protein 1	-2.02943
1434370_s_at	FAF1	Fas (TNFRSF6) associated factor 1	1.78178
1434386_at	ATP2C1	ATPase, Ca++ transporting, type 2C, member 1	-1.49949
1434436_at	MORC4	MORC family CW-type zinc finger 4	1.71614
1434199_at	TMEM151B	transmembrane protein 151B	1.31358
1454875_a_at	RBBP4	retinoblastoma binding protein 4	-1.55421
1434239_at	RRP12	ribosomal RNA processing 12 homolog (S. cerevisiae)	2.38248
1454890_at	AMOT	angiomotin	1.34376
1454891_at	CDS2	CDP-diacylglycerol synthase (phosphatidate cytidylyltransferase) 2	1.79291
1434256_s_at	CDS2	CDP-diacylglycerol synthase (phosphatidate cytidylyltransferase) 2	2.03723
1434180_at	FERMT2	fermitin family homolog 2 (Drosophila)	-1.40479	-1.38421
1454898_s_at	IAH1	isoamyl acetate-hydrolyzing esterase 1 homolog (S. cerevisiae)	-1.49584
1434276_x_at	C6ORF89	chromosome 6 open reading frame 89	1.44579
1454903_at	NGFR	nerve growth factor receptor (TNFR superfamily, member 16)	-1.76174
1434278_at	MTM1	myotubularin 1	1.40724
1454904_at	MTM1	myotubularin 1	1.5248
1454905_at	IBTK (includes EG:25998)	inhibitor of Bruton agammaglobulinemia tyrosine kinase	1.53816
1434282_at	IBTK (includes EG:25998)	inhibitor of Bruton agammaglobulinemia tyrosine kinase	1.42534
1434292_at	SNHG11 (includes EG:319317)	small nucleolar RNA host gene 11 (non-protein coding)	14.5554	-1.91337
1434311_at	CNOT6L	CCR4-NOT transcription complex, subunit 6-like	-1.44759
1434079_s_at	MCM2	minichromosome maintenance complex component 2	1.86194
1434089_at	SYNPO	synaptopodin	1.89147	2.63872
1434099_at	PPARGC1A	peroxisome proliferator-activated receptor gamma, coactivator 1 alpha	-6.04323
1434100_x_at	PPARGC1A	peroxisome proliferator-activated receptor gamma, coactivator 1 alpha	-3.90558
1454837_at	CLN6	ceroid-lipofuscinosis, neuronal 6, late infantile, variant	1.33364
1434109_at	SH3BGRL2	SH3 domain binding glutamic acid-rich protein like 2	1.67028
1434119_at	C9ORF114	chromosome 9 open reading frame 114	-1.84646
1434128_a_at	ZNF574	zinc finger protein 574	-1.60641
1434137_x_at	ZG16	zymogen granule protein 16 homolog (rat)	1.35339
1434138_at	PRUNE	prune homolog (Drosophila)	2.30139
1434147_at	RELL2	RELT-like 2	1.17545
1454865_at	SLC9A8	solute carrier family 9 (sodium/hydrogen exchanger), member 8	2.38216
1433941_at	INPP5J	inositol polyphosphate-5-phosphatase J	2.57586
1454783_at	IL13RA1	interleukin 13 receptor, alpha 1	1.39657
1433946_at	ZIK1	zinc finger protein interacting with K protein 1 homolog (mouse)	1.40398
1433953_at	ZNF277	zinc finger protein 277	-1.39487
1454786_at	C22ORF9	chromosome 22 open reading frame 9	1.17214
1433964_s_at	FERMT3	fermitin family homolog 3 (Drosophila)	-2.8114
1433966_x_at	ASNS	asparagine synthetase	2.35412
1433999_at	SLK	STE20-like kinase (yeast)	-1.47748
1434003_a_at	DHPS	deoxyhypusine synthase	1.54251
1434004_at	DHPS	deoxyhypusine synthase	1.395
1434019_at	PDAP1	PDGFA associated protein 1	1.33493
1434020_at	PDAP1	PDGFA associated protein 1	1.45036
1454796_at	FICD	FIC domain containing	1.62162
1454802_x_at	ARIH2	ariadne homolog 2 (Drosophila)	-1.29611
1434033_at	TLE1	transducin-like enhancer of split 1 (E(sp1) homolog, Drosophila)	-1.4199
1454804_at	NPLOC4	nuclear protein localization 4 homolog (S. cerevisiae)	1.65356
1434037_s_at	KAT2B	K(lysine) acetyltransferase 2B	-1.35956
1434048_at	C2ORF18	chromosome 2 open reading frame 18	1.42092
1434054_at	MAFG	v-maf musculoaponeurotic fibrosarcoma oncogene homolog G (avian)	1.57882
1433816_at	MCART1	mitochondrial carrier triple repeat 1	-1.47661
1454738_x_at	PEX6	peroxisomal biogenesis factor 6	-1.35866
1433851_at	PPP4R2	protein phosphatase 4, regulatory subunit 2	-1.43569
1454747_a_at	KLHDC3	kelch domain containing 3	-1.82806
1433888_at	ATP2B2	ATPase, Ca++ transporting, plasma membrane 2	2.18105	1.84556
1460551_at	RAN	RAN, member RAS oncogene family	2.08422
1433924_at			1.99952
1433685_a_at	HJURP	Holliday junction recognition protein	1.26334
1433691_at	PPP1R3C	protein phosphatase 1, regulatory (inhibitor) subunit 3C	-3.36091	-2.4469
1454690_at	IKBKG	inhibitor of kappa light polypeptide gene enhancer in B-cells, kinase gamma	1.61774
1454703_x_at	SNORD22 (includes EG:9304)	small nucleolar RNA, C/D box 22	-1.21965
1454708_at	ABLIM1	actin binding LIM protein 1	2.14809	1.36895
1460548_a_at	ERAL1	Era G-protein-like 1 (E. coli)	-1.41471
1433784_at	ZFP871	zinc finger protein 871	-1.47595
1433574_at	CDC37L1	cell division cycle 37 homolog (S. cerevisiae)-like 1	-1.58866
1433595_at	SLC35D1	solute carrier family 35 (UDP-glucuronic acid/UDP-N-acetylgalactosamine dual transporter), member D1	1.38738
1433604_x_at	ALDOA	aldolase A, fructose-bisphosphate	1.45477
1433628_at	COQ10A	coenzyme Q10 homolog A (S. cerevisiae)	-1.80825
1433645_at	SLC44A1	solute carrier family 44, member 1	-1.71571	-1.79738
1433658_x_at	PCBP4	poly(rC) binding protein 4	-1.94463
1433670_at	EMP2	epithelial membrane protein 2	-1.58573
1433491_at	EPB41L2	erythrocyte membrane protein band 4.1-like 2	-1.66846
1433493_at	FAM73B	family with sequence similarity 73, member B	1.52355
1433502_s_at	TSR1	TSR1, 20S rRNA accumulation, homolog (S. cerevisiae)	1.41434
1433514_at	ETNK1	ethanolamine kinase 1	1.45238
1433515_s_at	ETNK1	ethanolamine kinase 1	1.39686
1433520_at	SCAP	SREBF chaperone	-1.49777	-1.47533
1454635_at	FBXL3	F-box and leucine-rich repeat protein 3	-1.43259
1454640_at	CHCHD7	coiled-coil-helix-coiled-coil-helix domain containing 7	-1.27376
1454648_s_at	C12ORF45	chromosome 12 open reading frame 45	-1.38465
1433569_x_at	RAN	RAN, member RAS oncogene family	1.87361
1433407_at	MCM10	minichromosome maintenance complex component 10	-2.2722
1433408_a_at	MCM10	minichromosome maintenance complex component 10	-1.79123	-2.64201
1433428_x_at	TGM2	transglutaminase 2 (C polypeptide, protein-glutamine-gamma-glutamyltransferase)	1.58099	1.56385
1433443_a_at	HMGCS1	3-hydroxy-3-methylglutaryl-Coenzyme A synthase 1 (soluble)	1.63991
1433444_at	HMGCS1	3-hydroxy-3-methylglutaryl-Coenzyme A synthase 1 (soluble)	1.51866
1433445_x_at	HMGCS1	3-hydroxy-3-methylglutaryl-Coenzyme A synthase 1 (soluble)	1.52075
1433446_at	HMGCS1	3-hydroxy-3-methylglutaryl-Coenzyme A synthase 1 (soluble)	3.95391
1456352_a_at	SF3B2	splicing factor 3b, subunit 2, 145kDa	-1.90796
1454607_s_at	PSAT1	phosphoserine aminotransferase 1	6.58806
1433488_x_at	GNS	glucosamine (N-acetyl)-6-sulfatase	-1.86941
1432845_at			1.29018
1433139_at	NACC1	nucleus accumbens associated 1, BEN and BTB (POZ) domain containing	1.05458
1432417_a_at	TSPAN2	tetraspanin 2	-1.22026
1432436_a_at	AK3	adenylate kinase 3	-1.74383
1454260_at	LOC100047923	hypothetical protein LOC100047923	-1.55815
1454183_at	RBM42	RNA binding motif protein 42	2.29514
1454219_at	DNAJC2	DnaJ (Hsp40) homolog, subfamily C, member 2	1.60063
1432143_a_at	HBP1	HMG-box transcription factor 1	-1.35649
1432189_a_at	SOX5 (includes EG:6660)	SRY (sex determining region Y)-box 5	-2.5022
1432211_a_at	FBXO9	F-box protein 9	-1.39234
1431995_at	ANTXR1	anthrax toxin receptor 1	1.01572
1431926_a_at	FAM134C	family with sequence similarity 134, member C	-1.34127
1431947_at	LDLR	low density lipoprotein receptor	1.48796	2.31425
1431768_a_at	PRMT3	protein arginine methyltransferase 3	1.49634
1454011_a_at	RPA2	replication protein A2, 32kDa	1.55079
1431803_at	CYP2D13	cytochrome P450, family 2, subfamily d, polypeptide 13	-2.52534
1431812_a_at	SLC6A9	solute carrier family 6 (neurotransmitter transporter, glycine), member 9	1.7099
1454015_a_at	CDH13	cadherin 13, H-cadherin (heart)	1.31817
1453988_a_at	IDE	insulin-degrading enzyme	1.81422
1431721_a_at	PROZ	protein Z, vitamin K-dependent plasma glycoprotein	-1.46161
1431734_a_at	DNAJB4	DnaJ (Hsp40) homolog, subfamily B, member 4	1.91875	1.62496
1431749_a_at	RASGRP1	RAS guanyl releasing protein 1 (calcium and DAG-regulated)	3.98369
1431700_at	GRIN2B	glutamate receptor, ionotropic, N-methyl D-aspartate 2B	1.29353
1431676_x_at	GTF2I	general transcription factor IIi	-1.12593
1431686_a_at	GMFB	glia maturation factor, beta	1.71652
1453864_at	RDH14	retinol dehydrogenase 14 (all-trans/9-cis/11-cis)	-1.62188
1453911_at			-1.4869
1431240_at	CLEC2D (includes EG:29121)	C-type lectin domain family 2, member D	-10.113	-5.2566
1431330_at	C18ORF8	chromosome 18 open reading frame 8	1.26361
1431336_at	SCARA5	scavenger receptor class A, member 5 (putative)	1.01016
1453848_s_at	ZBED3	zinc finger, BED-type containing 3	1.64664
1431362_a_at	SMOC2	SPARC related modular calcium binding 2	7.25999
1431363_at	NHEDC1	Na+/H+ exchanger domain containing 1	-1.05683
1424576_s_at	CYP2C44	cytochrome P450, family 2, subfamily c, polypeptide 44	-2.18059
1424581_at	STAC2	SH3 and cysteine rich domain 2	1.14575
1424584_a_at	RANBP10	RAN binding protein 10	-1.76538
1424585_at	RANBP10	RAN binding protein 10	-1.6349	-1.30795
1424586_at	EHBP1	EH domain binding protein 1	-1.23467
1424588_at	SRGAP3	SLIT-ROBO Rho GTPase activating protein 3	-1.3957
1424594_at	LGALS7	lectin, galactoside-binding, soluble, 7	1.61918	1.66696
1424534_at	MMD2	monocyte to macrophage differentiation-associated 2	1.78473
1424538_at	UBL4A	ubiquitin-like 4A	1.50604	1.39286
1424542_at	S100A4	S100 calcium binding protein A4	1.42344
1424544_at	NRBP2	nuclear receptor binding protein 2	-2.71205	1.69706
1424548_at	ZGPAT	zinc finger, CCCH-type with G patch domain	1.5161
1431777_a_at	HMGN3	high mobility group nucleosomal binding domain 3	-1.3958
1424555_at	C1ORF159	chromosome 1 open reading frame 159	-1.46071
1460362_at	C20ORF43	chromosome 20 open reading frame 43	-1.36578
1424511_at	AURKA	aurora kinase A	2.47519
1451386_at	BLVRB	biliverdin reductase B (flavin reductase (NADPH))	2.59665
1424514_at	RNF126	ring finger protein 126	1.60681
1424518_at	APOL9B	apolipoprotein L 9b	1.72034
1424519_at	MTG1	mitochondrial GTPase 1 homolog (S. cerevisiae)	1.44926
1420033_s_at	PPP2R2D	protein phosphatase 2, regulatory subunit B, delta isoform	-1.23296
1451370_at	CCDC107	coiled-coil domain containing 107	-1.44086
1451371_at	MRAP	melanocortin 2 receptor accessory protein	4.01669
1424490_at	ZNF428	zinc finger protein 428	1.58745
1451373_at	UGT3A2	UDP glycosyltransferase 3 family, polypeptide A2	-2.45431	-1.43945
1424493_s_at	UGT3A2	UDP glycosyltransferase 3 family, polypeptide A2	-3.43371	-1.47686
1424502_at	FAM3D	family with sequence similarity 3, member D	2.17316
1451382_at	CHAC1	ChaC, cation transport regulator homolog 1 (E. coli)	-4.13326
1424457_at	APBB3	amyloid beta (A4) precursor protein-binding, family B, member 3	-1.92034
1427455_x_at	IGK	immunoglobulin kappa chain complex	-1.70667
1451361_a_at	PNPLA7	patatin-like phospholipase domain containing 7	-2.20921	-1.86559
1424470_a_at	RAPGEF3	Rap guanine nucleotide exchange factor (GEF) 3	-1.74817
1451363_a_at	DENND2D	DENN/MADD domain containing 2D	1.77308
1424475_at	CAMKK2	calcium/calmodulin-dependent protein kinase kinase 2, beta	-1.48972
1451365_at	RBM19	RNA binding motif protein 19	1.62316
1460361_at	C9ORF46	chromosome 9 open reading frame 46	1.55135
1451348_at	DEPDC6 (includes EG:64798)	DEP domain containing 6	-1.35362
1424451_at	ACAA1B	acetyl-Coenzyme A acyltransferase 1B	-1.33745
1424456_at	PVRL2	poliovirus receptor-related 2 (herpesvirus entry mediator B)	-1.51255	-1.2962
1424405_at	MBIP	MAP3K12 binding inhibitory protein 1	-1.5155
1451339_at	SUOX	sulfite oxidase	-1.43254
1424408_at	LIMS2	LIM and senescent cell antigen-like domains 2	-1.74544
1427683_at	EGR2	early growth response 2	1.80881
1424411_at	TMEM189	transmembrane protein 189	-1.47784
1424412_at	OGFRL1	opioid growth factor receptor-like 1	-1.88528
1424413_at	OGFRL1	opioid growth factor receptor-like 1	-2.20194
1424414_at	OGFRL1	opioid growth factor receptor-like 1	-1.94567
1424415_s_at	SPON1	spondin 1, extracellular matrix protein	1.34271
1424422_s_at	LENEP	lens epithelial protein	1.15512
1424426_at	MTAP (includes EG:4507)	methylthioadenosine phosphorylase	1.40288
1451345_at	MTAP (includes EG:4507)	methylthioadenosine phosphorylase	1.43943
1424429_s_at	INO80E	INO80 complex subunit E	-1.2955
1424383_at	TMEM51	transmembrane protein 51	2.41543
1424391_at	NRD1	nardilysin (N-arginine dibasic convertase)	1.32249
1424395_at	ASRGL1	asparaginase like 1	1.60006
1460360_at	ASRGL1	asparaginase like 1	1.80315
1424335_at	PPCDC	phosphopantothenoylcysteine decarboxylase	1.6898
1424338_at	SLC6A13	solute carrier family 6 (neurotransmitter transporter, GABA), member 13	1.36841
1424339_at	OASL	2'-5'-oligoadenylate synthetase-like	3.69743
1424340_at	LRRC48	leucine rich repeat containing 48	1.12629
1451325_at	FYTTD1	forty-two-three domain containing 1	1.23028
1424345_s_at	UBE2M	ubiquitin-conjugating enzyme E2M (UBC12 homolog, yeast)	1.53185
1424350_s_at	LPGAT1	lysophosphatidylglycerol acyltransferase 1	1.39314	1.38925
1424351_at	WFDC2	WAP four-disulfide core domain 2	-2.35399
1427450_x_at	MYO1B	myosin IB	-1.63317
1431722_a_at	AFMID (includes EG:125061)	arylformamidase	1.32848
1427462_at	E2F3	E2F transcription factor 3	1.79929
1452442_at	USP13 (includes EG:8975)	ubiquitin specific peptidase 13 (isopeptidase T-3)	1.19459
1427472_a_at	C8B	complement component 8, beta polypeptide	-1.94647
1427473_at	GSTM3 (includes EG:14864)	glutathione S-transferase, mu 3	10.6103
1427474_s_at	GSTM3 (includes EG:14864)	glutathione S-transferase, mu 3	3.70399
1427421_at	TCP10B	t-complex protein 10b	1.23518
1452418_at	1200016E24RIK	RIKEN cDNA 1200016E24 gene	-1.57248	2.74798
1427428_at	CLEC4G	C-type lectin domain family 4, member G	-1.53516
1427358_a_at	DAPK1	death-associated protein kinase 1	-1.55349	-1.39444
1452405_x_at	A130082M07RIK	RIKEN cDNA A130082M07 gene	-1.3463
1427364_a_at	ODC1	ornithine decarboxylase 1	4.4524	1.9033
1427366_at	KRTAP3-1	keratin associated protein 3-1	1.70843
1427367_at	EFCAB4A	EF-hand calcium binding domain 4A	-2.31447
1427368_x_at	FES	feline sarcoma oncogene	-1.52966
1427370_at	AMDHD1	amidohydrolase domain containing 1	-2.29929	-1.6579
1427371_at	ABCA8A	ATP-binding cassette, sub-family A (ABC1), member 8a	-3.24253
1427375_at	RG9MTD2	RNA (guanine-9-) methyltransferase domain containing 2	1.60311
1427385_s_at	ACTN1	actinin, alpha 1	-1.34202
1452416_at	IL6R	interleukin 6 receptor	-2.88308
1452417_x_at	IGK	immunoglobulin kappa chain complex	-2.09085
1427393_at	F9	coagulation factor IX	-1.41255
1427326_at	C5ORF25	chromosome 5 open reading frame 25	1.10135
1427334_s_at	C12ORF35	chromosome 12 open reading frame 35	-2.17976
1452397_at	C12ORF35	chromosome 12 open reading frame 35	-1.95749
1452398_at	PLCE1	phospholipase C, epsilon 1	-1.63204	1.69853
1427341_at	BBS9	Bardet-Biedl syndrome 9	-1.47945
1427347_s_at	TUBB2A	tubulin, beta 2A	1.9277
1427349_x_at	ZNF844	zinc finger protein 844	1.65031
1427351_s_at	IGHM	immunoglobulin heavy constant mu	3.60987	-21.8362
1427355_at	CALCB (includes EG:797)	calcitonin-related polypeptide beta	1.24062
1453278_a_at	CLIP4	CAP-GLY domain containing linker protein family, member 4	1.67787
1452379_at	AUTS2 (includes EG:26053)	autism susceptibility candidate 2	-1.33399
1427295_at	SLC38A10	solute carrier family 38, member 10	1.41396
1452381_at	CREB3L2	cAMP responsive element binding protein 3-like 2	1.6879
1460409_at	CPT1A	carnitine palmitoyltransferase 1A (liver)	-1.33856
1427308_at	DAB1	disabled homolog 1 (Drosophila)	1.52018
1427310_at	BPTF	bromodomain PHD finger transcription factor	-1.4303
1452388_at	HSPA1A	heat shock 70kDa protein 1A	1.70003
1427236_a_at	MLL5	myeloid/lymphoid or mixed-lineage leukemia 5 (trithorax homolog, Drosophila)	-1.44724
1427442_a_at	APP	amyloid beta (A4) precursor protein	-1.4565
1427249_x_at	MUP3	major urinary protein 3	-3.09922
1427258_at	TRIM24	tripartite motif-containing 24	1.82105	2.10415
1452367_at	CORO2A	coronin, actin binding protein, 2A	1.55336
1427266_at	PBRM1	polybromo 1	-1.41402
1427195_at			1.75201	1.93473
1427197_at	ATR (includes EG:545)	ataxia telangiectasia and Rad3 related	1.47255
1427202_at	C12ORF72	chromosome 12 open reading frame 72	-1.53116
1427207_s_at	AFG3L2	AFG3 ATPase family gene 3-like 2 (yeast)	1.29117
1427215_at	ACSM2A	acyl-CoA synthetase medium-chain family member 2A	3.29716
1427228_at	PALLD	palladin, cytoskeletal associated protein	1.62468
1427229_at	HMGCR	3-hydroxy-3-methylglutaryl-Coenzyme A reductase	2.63127
1427231_at	ROBO1	roundabout, axon guidance receptor, homolog 1 (Drosophila)	2.73143
1427156_s_at	ASCC2	activating signal cointegrator 1 complex subunit 2	1.30146
1427161_at	CENPF	centromere protein F, 350/400ka (mitosin)	2.13855
1427164_at	IL13RA1	interleukin 13 receptor, alpha 1	1.72937
1427165_at	IL13RA1	interleukin 13 receptor, alpha 1	1.50859
1427167_at	ARMCX4	armadillo repeat containing, X-linked 4	1.76951
1452344_at	SYNJ2	synaptojanin 2	4.34742
1460405_at	ARHGEF10L	Rho guanine nucleotide exchange factor (GEF) 10-like	-1.4996
1427118_at	5430421N21RIK	RIKEN cDNA 5430421N21 gene	1.09044
1452317_at	HOXB9	homeobox B9	-1.72479
1427127_x_at	HSPA1B	heat shock 70kDa protein 1B	1.84936
1430417_s_at	NEURL4	neuralized homolog 4 (Drosophila)	-1.65509
1452324_at	PVT1	Pvt1 oncogene (non-protein coding)	2.54612
1460406_at	PLS1	plastin 1 (I isoform)	4.43746
1427084_a_at	MAP4K5	mitogen-activated protein kinase kinase kinase kinase 5	-1.56646
1427098_at	WWP1	WW domain containing E3 ubiquitin protein ligase 1	1.46462
1452303_at	ARHGEF10	Rho guanine nucleotide exchange factor (GEF) 10	-1.83627
1452304_a_at	ARHGEF5	Rho guanine nucleotide exchange factor (GEF) 5	2.10352
1427104_at	ZNF23	zinc finger protein 23 (KOX 16)	-1.78635
1427082_at	SDR42E1	short chain dehydrogenase/reductase family 42E, member 1	-2.3411
1428554_a_at	C14ORF156	chromosome 14 open reading frame 156	1.82197
1427113_s_at	TTL	tubulin tyrosine ligase	-1.32083
1452311_at	DMGDH	dimethylglycine dehydrogenase	-1.48724
1427042_at	MAL2	mal, T-cell differentiation protein 2	1.66978
1427049_s_at	SMO	smoothened homolog (Drosophila)	1.93813
1427050_at	TXNDC16	thioredoxin domain containing 16	-1.4839
1427053_at	ABI3BP	ABI family, member 3 (NESH) binding protein	-1.96933
1427054_s_at	ABI3BP	ABI family, member 3 (NESH) binding protein	-1.7942
1427059_at	TMEM184B	transmembrane protein 184B	1.80901
1427061_at	RBBP8	retinoblastoma binding protein 8	2.71163	1.19203
1427062_at	RBBP8	retinoblastoma binding protein 8	2.26721
1427063_at	KIAA1324	KIAA1324	5.56235
1452289_a_at	RNF135	ring finger protein 135	1.5664
1427072_at	STARD8	StAR-related lipid transfer (START) domain containing 8	-1.38776
1427074_at	PCMTD2	protein-L-isoaspartate (D-aspartate) O-methyltransferase domain containing 2	-1.77657	-1.38258
1427075_s_at	PCMTD2	protein-L-isoaspartate (D-aspartate) O-methyltransferase domain containing 2	-1.47408
1427077_a_at	AP2B1	adaptor-related protein complex 2, beta 1 subunit	1.68304
1427079_at	MAPRE3	microtubule-associated protein, RP/EB family, member 3	1.80044
1427000_at	HNF4A	hepatocyte nuclear factor 4, alpha	-1.41326	1.27136
1452277_at	ARSG	arylsulfatase G	-2.40329
1427002_s_at	ARSG	arylsulfatase G	-1.69356
1427009_at	LAMA5	laminin, alpha 5	-1.08243
1427024_at	SLAIN2	SLAIN motif family, member 2	1.4277
1427035_at	SLC39A14	solute carrier family 39 (zinc transporter), member 14	-1.56471
1452260_at	CIDEC	cell death-inducing DFFA-like effector c	1.6884	1.7595
1452262_at	GRPEL2	GrpE-like 2, mitochondrial (E. coli)	-1.59305
1426972_at	SEC24D	SEC24 family, member D (S. cerevisiae)	1.42793
1426974_at	OS9	osteosarcoma amplified 9, endoplasmic reticulum lectin	-1.34551
1426979_at	MLXIP	MLX interacting protein	-1.92774
1426982_at	FLYWCH1	FLYWCH-type zinc finger 1	1.63162
1452267_at	FLYWCH1	FLYWCH-type zinc finger 1	1.8035
1426984_at	KIAA0195	KIAA0195	-2.9841
1426989_at	CLSTN3	calsyntenin 3	1.27778
1460402_at	BRPF1	bromodomain and PHD finger containing, 1	-1.73859
1452242_at	CEP55	centrosomal protein 55kDa	1.70226	-1.68522
1460401_at	EDEM3	ER degradation enhancer, mannosidase alpha-like 3	1.42353
1426945_at	IPO5	importin 5	1.38712
1426950_at	PARP16	poly (ADP-ribose) polymerase family, member 16	1.43189	2.99016
1426952_at	ARHGAP18	Rho GTPase activating protein 18	-2.75344
1426955_at	COL18A1	collagen, type XVIII, alpha 1	-1.75806
1426957_at	TP53BP1	tumor protein p53 binding protein 1	-1.10392
1426898_at	MAP3K7IP1	mitogen-activated protein kinase kinase kinase 7 interacting protein 1	2.3807
1426902_at	COQ6	coenzyme Q6 homolog, monooxygenase (S. cerevisiae)	1.61035
1420013_s_at	LSS	lanosterol synthase (2,3-oxidosqualene-lanosterol cyclase)	2.30268
1426913_at	LSS	lanosterol synthase (2,3-oxidosqualene-lanosterol cyclase)	1.85977
1426915_at	DAPK1	death-associated protein kinase 1	-1.50695	-1.53959
1426875_s_at	SRXN1	sulfiredoxin 1 homolog (S. cerevisiae)	4.67171	1.79888
1426877_a_at	PBRM1	polybromo 1	-1.42574
1426883_at	SLC25A45	solute carrier family 25, member 45	1.55777
1452223_s_at	FAM190B	family with sequence similarity 190, member B	1.65541
1426893_at	FAM102A	family with sequence similarity 102, member A	2.15733	2.3682
1426894_s_at	FAM102A	family with sequence similarity 102, member A	2.45842	2.81106
1426808_at	LGALS3	lectin, galactoside-binding, soluble, 3	1.40669	4.55229
1426810_at	KDM3A	lysine (K)-specific demethylase 3A	-1.28723
1426812_a_at	FAM129B	family with sequence similarity 129, member B	2.25496
1452205_x_at			-1.47979
1426817_at	MKI67	antigen identified by monoclonal antibody Ki-67	3.57524
1426819_at	HIPK3	homeodomain interacting protein kinase 3	-1.5347
1426821_at	COG8	component of oligomeric golgi complex 8	1.32219
1452211_at	PSME4	proteasome (prosome, macropain) activator subunit 4	1.58146
1426823_s_at	PSME4	proteasome (prosome, macropain) activator subunit 4	1.46397
1426824_at	PSME4	proteasome (prosome, macropain) activator subunit 4	1.79042
1426835_at	METAP1	methionyl aminopeptidase 1	1.47255
1426836_s_at	METAP1	methionyl aminopeptidase 1	1.29514
1426837_at	METAP1	methionyl aminopeptidase 1	1.42269
1426772_x_at			-1.15301
1452190_at	PRCP	prolylcarboxypeptidase (angiotensinase C)	-2.30639
1452191_at	PRCP	prolylcarboxypeptidase (angiotensinase C)	-1.78671
1426774_at	PARP12	poly (ADP-ribose) polymerase family, member 12	1.44334
1452194_at	TBCD	tubulin folding cofactor D	1.30423
1426783_at	KAT2A	K(lysine) acetyltransferase 2A	1.48677
1426791_at	RUSC2	RUN and SH3 domain containing 2	-4.14795
1426792_s_at	RUSC2	RUN and SH3 domain containing 2	-3.06715
1426769_s_at	MAML1	mastermind-like 1 (Drosophila)	-1.22939
1452199_at	TMEM209	transmembrane protein 209	1.38972
1426797_at	TMEM209	transmembrane protein 209	1.67872
1452202_at	PDE2A	phosphodiesterase 2A, cGMP-stimulated	-2.03618
1426743_at	APPL2	adaptor protein, phosphotyrosine interaction, PH domain and leucine zipper containing 2	-1.47026
1426744_at	SREBF2	sterol regulatory element binding transcription factor 2	1.30802
1452177_at	ABCF3	ATP-binding cassette, sub-family F (GCN20), member 3	1.00173	1.43438
1426750_at	FLNB	filamin B, beta	1.80494
1426754_x_at	CKAP4	cytoskeleton-associated protein 4	1.39287
1426767_at	WDR90	WD repeat domain 90	-1.36564
1452154_at	IARS	isoleucyl-tRNA synthetase	1.43316
1426705_s_at	IARS	isoleucyl-tRNA synthetase	1.38605
1426716_at	TDRD7	tudor domain containing 7	1.50046
1426722_at	SLC38A2	solute carrier family 38, member 2	-1.63287
1426728_x_at	PTDSS2	phosphatidylserine synthase 2	1.32396
1426731_at	DES	desmin	-1.84063
1426733_at	ITPK1	inositol 1,3,4-triphosphate 5/6 kinase	1.60053
1426664_x_at	SLC45A3	solute carrier family 45, member 3	-2.0641
1426668_at	SLC30A9	solute carrier family 30 (zinc transporter), member 9	1.30448
1426672_at	ANO10	anoctamin 10	1.90791
1426691_at	TJAP1	tight junction associated protein 1 (peripheral)	-1.16022
1426692_at	CCDC97	coiled-coil domain containing 97	1.47942
1452146_a_at	COX15	COX15 homolog, cytochrome c oxidase assembly protein (yeast)	1.51228
1426693_x_at	COX15	COX15 homolog, cytochrome c oxidase assembly protein (yeast)	1.53512
1426663_s_at	SLC45A3	solute carrier family 45, member 3	-1.74378
1452150_at	KIAA0319L	KIAA0319-like	1.40769
1426622_a_at	QPCT (includes EG:25797)	glutaminyl-peptide cyclotransferase	-3.46455
1426624_a_at	YPEL3	yippee-like 3 (Drosophila)	-2.07059
1452135_at	GPX6	glutathione peroxidase 6 (olfactory)	-2.49523
1452138_a_at	ACE2	angiotensin I converting enzyme (peptidyl-dipeptidase A) 2	-1.80896
1452139_at	SLC35C1	solute carrier family 35, member C1	1.36107
1437497_a_at	HSP90AA1	heat shock protein 90kDa alpha (cytosolic), class A member 1	1.90668
1426645_at	HSP90AA1	heat shock protein 90kDa alpha (cytosolic), class A member 1	1.70753
1426662_at	CMAS	cytidine monophosphate N-acetylneuraminic acid synthetase	1.59603
1452112_a_at	RBM4B	RNA binding motif protein 4B	-1.76388
1426580_at	PLK4	polo-like kinase 4 (Drosophila)	1.29248
1426581_at	PTPMT1	protein tyrosine phosphatase, mitochondrial 1	1.47659
1452119_at	RRP1B	ribosomal RNA processing 1 homolog B (S. cerevisiae)	1.33084
1430388_a_at	SULF2	sulfatase 2	4.64861
1452122_at	KIAA0368	KIAA0368	1.72403
1426594_at	FRMD4B	FERM domain containing 4B	-1.50019
1452123_s_at	FRMD4B	FERM domain containing 4B	-1.47235
1426595_at	SLC18A1	solute carrier family 18 (vesicular monoamine), member 1	2.09615
1426598_at	UTY	ubiquitously transcribed tetratricopeptide repeat gene, Y-linked	1.43364
1426601_at	SLC37A1	solute carrier family 37 (glycerol-3-phosphate transporter), member 1	2.23777
1426611_at	PSMC2	proteasome (prosome, macropain) 26S subunit, ATPase, 2	1.55778
1452096_s_at	C16ORF70	chromosome 16 open reading frame 70	-1.31389
1426534_a_at	ARFGAP3	ADP-ribosylation factor GTPase activating protein 3	2.08813
1452099_at	C1ORF107	chromosome 1 open reading frame 107	-1.85528
1426546_at	TESK2	testis-specific kinase 2	-1.34605
1426557_at	MESP1	mesoderm posterior 1 homolog (mouse)	1.40803
1426558_x_at	ZNF808	zinc finger protein 808	1.49889
[truncated: 4,857 more rows]
